# Supplementary material for: Bacterial microbiome in the nose of healthy cats and in cats with nasal disease
Source: PLoS One. 2017 Jun 29;12(6):e0180299. doi: 10.1371/journal.pone.0180299 (PMC5491177; doi:10.1371/journal.pone.0180299)
Supplement: S1 Table — Alpha diversity measures at 25,640 sequences in healthy cats depending on age group and indoor/outdoor status and in diseased cats. (XLSX) [file pone.0180299.s001.xlsx]

## Sheet: Tabelle1
	Chao1 index	mean	SD	Observed species	mean	SD	Shannon diversity index	mean	SD	Goods coverage	mean	SD
age group2		1344.5	210.67		641.667	103.866		1.68645	0.414384		0.98553	0.0022339
cat14	1049.38			498			1.19389			0.98869
cat15	1456.69			687			1.65777			0.983931
cat27	1527.43			740			2.2077			0.98397
age group3		2372.42	367.71		1056.33	199.317		5.08347	1.18209		0.976281	0.00330421
cat1	2385			1090			5.28462			0.975429
cat2	2820.84			1426			7.21255			0.972114
cat3	2879.58			1269			6.41348			0.970866
cat7	1988.64			850			2.85571			0.98046
cat11	2197.48			935			4.91822			0.977379
cat19	2412.38			966			4.79114			0.976248
cat20	2274.02			999			5.50264			0.976677
cat21	2242.34			1027			4.97472			0.977067
cat23	2965.51			1419			6.56203			0.971451
cat24	1628.34			796			3.62935			0.982332
cat26	2495.76			981			4.47417			0.977262
cat28	2179.13			918			4.38304			0.978081
age group4		1848.93	281.725		799.273	161.478		3.04525	1.15927		0.981616	0.00302737
cat4	2234.61			936			4.03382			0.977847
cat5	1960.98			922			3.34721			0.980343
cat6	1903.5			858			2.92368			0.980772
cat9	2094.36			867			3.41242			0.979992
cat10	1853.67			756			3.19234			0.982644
cat12	1945.37			990			2.71955			0.979953
cat16	1764.94			884			4.57918			0.979797
cat17	1426.23			508			1.51356			0.986505
cat18	1278.06			520			0.950917			0.987832
cat22	2174.52			909			4.84124			0.978666
cat25	1702			642			1.98389			0.983424
age group5		1290.5	46.3826		465	43		1.25893	0.114894		0.987988	0.00105304
cat8	1336.88			422			1.14404			0.989041
cat13	1244.12			508			1.37382			0.986934
indoor		2128.04	190.429		907.75	120.425		4.0681	0.833064		0.979037	0.00263895
cat1	2385			1090			5.28462			0.975429
cat9	2094.36			867			3.41242			0.979992
cat10	1853.67			756			3.19234			0.982644
cat28	2179.13			918			4.38304			0.978081
indoor and balcony		2516.86	281.375		1119	194.121		5.7676	0.921974		0.974657	0.00264054
cat2	2820.84			1426			7.21255			0.972114
cat3	2879.58			1269			6.41348			0.970866
cat11	2197.48			935			4.91822			0.977379
cat19	2412.38			966			4.79114			0.976248
cat20	2274.02			999			5.50264			0.976677
outdoor		1708.33	336.903		739.8	209.278		2.54415	1.19196		0.982949	0.0039005
cat4	2234.61			936			4.03382			0.977847
cat5	1960.98			922			3.34721			0.980343
cat6	1903.5			858			2.92368			0.980772
cat7	1988.64			850			2.85571			0.98046
cat8	1336.88			422			1.14404			0.989041
cat12	1945.37			990			2.71955			0.979953
cat13	1244.12			508			1.37382			0.986934
cat16	1764.94			884			4.57918			0.979797
cat17	1426.23			508			1.51356			0.986505
cat18	1278.06			520			0.950917			0.987832
farm		1344.5	210.67		641.667	103.866		1.68645	0.414384		0.98553	0.0022339
cat14	1049.38			498			1.19389			0.98869
cat15	1456.69			687			1.65777			0.983931
cat27	1527.43			740			2.2077			0.98397
shelter		2201.41	456.564		962.333	240.208		4.4109	1.39258		0.978367	0.00391862
cat21	2242.34			1027			4.97472			0.977067
cat22	2174.52			909			4.84124			0.978666
cat23	2965.51			1419			6.56203			0.971451
cat24	1628.34			796			3.62935			0.982332
cat25	1702			642			1.98389			0.983424
cat26	2495.76			981			4.47417			0.977262
neoplasia with antibiotic treatment		1469.88	657.677		498.067	363.308		2.82785	1.47613		0.983039	0.00319921
cat29	1942.04			649			3.0374			0.983268
cat31	1319.83			566			2.5879			0.986778
cat32	2023.24			751			3.13759			0.98163
cat35	1990.1			802			4.40123			0.980499
cat36	1891.44			762			4.68912			0.98163
cat39	2242.25			944			4.64139			0.977496
cat40	677			3.29322			0.98436			0.98436
cat42	408			1.58172			0.988963			0.988963
cat43	735			3.7263			0.982722			0.982722
neoplasia without antibiotic treatment		1933.54	560.399		852.571	274.16		3.94823	1.38722		0.980416	0.00561725
cat30	1133.57			473			1.38313			0.988729
cat33	2683.59			1239			5.56362			0.973713
cat34	2374.46			1031			4.96065			0.976404
cat37	2186.39			1052			4.34093			0.976482
cat38	2349.26			989			5.18405			0.97617
cat41	1362.96			534			2.83351			0.986505
cat44	1444.59			650			3.37171			0.984906
FURTD		1950.75	410.327		766.867	173.099		3.24313	1.20283		0.981271	0.00386401
cat45	2388.8			931			4.70359			0.976911
cat46	2438.31			958			5.01381			0.977223
cat47	1339.05			539			1.53864			0.987402
cat48	2231.83			994			4.74791			0.977184
cat49	1541.04			591			3.21887			0.985257
cat50	1756.01			676			3.48308			0.983073
cat51	2495.24			921			4.5312			0.977028
cat55	1706.96			713			2.97311			0.982332
cat56	1328.09			508			2.32216			0.987051
cat57	1569.96			577			1.84784			0.985335
cat58	1916.01			747			1.34191			0.980382
cat59	2038.96			847			2.77186			0.978861
cat60	2643.12			1047			4.7426			0.975741
cat61	2106.26			839			2.79179			0.981045
cat62	1761.56			615			2.61861			0.984243
