# Supplementary material for: Bacterial microbiome in the nose of healthy cats and in cats with nasal disease
Source: PLoS One. 2017 Jun 29;12(6):e0180299. doi: 10.1371/journal.pone.0180299 (PMC5491177; doi:10.1371/journal.pone.0180299)
Supplement: S2 Table — Relative percentages of bacterial groups in healthy and diseased cats at the various phylogenetic levels (phylum, class, order, family, genus) based on sequencing of the 16S rRNA gene. (XLSX) [file pone.0180299.s002.xlsx]

## Sheet: Tabelle1
Group	healthy				indoor				indoor and balcony				shelter				outdoor				age group 3				age group 4				age group 5				neoplasia				FURTD
Taxon	mean	SD	median		mean	SD	median		mean	SD	median		mean	SD	median		mean	SD	median		mean	SD	median		mean	SD	median		mean	SD	median		mean	SD	median		mean	SD	median
	%		%		%		%		%		%		%		%		%		%		%		%		%		%		%		%		%		%		%		%
Phylum
Unassigned;Other	0.755538	0.847167	0.276911		0.472894	0.548083	0.206708		1.4766	1.06393	1.48986		0.724129	0.668563	0.460218		0.526911	0.824148	0.150156		1.16875	0.914013	1.03354		0.432208	0.620727	0.183307		0.0546022	0.0220626	0.0546022		0.813461	0.945407	0.25741		0.158866	0.132666	0.0975039
k__Bacteria;p__Acidobacteria	0.255538	0.532395	0.0585023		0.191108	0.118896	0.191108		0.852574	1.03531	0.300312		0.0637025	0.042629	0.0585023		0.0978939	0.147399	0.0390016		0.442018	0.725843	0.144306		0.0936037	0.140406	0.0390016		0.0273011	0.016547	0.0273011		0.112547	0.132192	0.050702		0.0574623	0.076448	0.0234009
k__Bacteria;p__Actinobacteria	2.48081	2.03474	1.87207		2.65016	0.74779	2.56435		4.85803	1.58116	4.42668		1.55096	0.892199	1.61661		1.78237	2.24276	0.908736		3.24005	1.88494	2.87832		2.08623	2.0068	1.71217		0.0955538	0.0137891	0.0955538		2.71284	2.45009	3.38924		0.868695	1.14159	0.24961
k__Bacteria;p__Armatimonadetes	0.0199688	0.086914	0		0.00195008	0.00225176	0.00195008		0.0904836	0.193646	0.00780031		0.0026001	0.00472332	0		0.00234009	0.0032889	0		0.0390016	0.125347	0		0.00212736	0.00268156	0		0.00390016	0.00551565	0.00390016		0.0111433	0.0211747	0.00390016		0.00338014	0.0072016	0
k__Bacteria;p__BRC1	0	0	0		0	0	0		0	0	0		0	0	0		0	0	0		0	0	0		0	0	0		0	0	0		0	0	0		0.00026001	0.00100702	0
k__Bacteria;p__Bacteroidetes	9.2546	8.33427	6.82917		8.01287	5.20393	6.95788		21.1373	7.7135	25.8892		8.71295	5.2479	8.77145		4.13495	5.09986	2.54875		14.0318	8.55225	12.7282		5.67934	5.34842	4.05616		0.25546	0.0193048	0.25546		19.5247	24.5248	7.05148		5.74649	7.65108	1.37676
k__Bacteria;p__Chlamydiae	0.0619345	0.0491187	0.0468019		0.0516771	0.0116462	0.050702		0.0803432	0.0841747	0.0468019		0.0773531	0.066207	0.0565523		0.0475819	0.0134855	0.0448518		0.0620775	0.054816	0.0468019		0.0655935	0.0481734	0.050702		0.0409516	0.0248204	0.0409516		0.0456875	0.0260382	0.0351014		5.74623	15.7433	0.304212
k__Bacteria;p__Chlorobi	0.0282371	0.0731758	0.00390016		0.025351	0.048137	0.00195008		0.074883	0.150077	0.00780031		0.0292512	0.0539153	0.00390016		0.00546022	0.00958871	0.00195008		0.0533021	0.101422	0.00585023		0.00567295	0.00912397	0.00390016		0.00195008	0.00275783	0.00195008		0.0178293	0.029347	0.00390016		0.0280811	0.100156	0.00390016
k__Bacteria;p__Chloroflexi	0.135413	0.349988	0.0117005		0.0633775	0.0652135	0.0585023		0.48908	0.724729	0.00780031		0.024701	0.0327861	0.00780031		0.0538222	0.0618803	0.0331513		0.24246	0.490988	0.025351		0.041838	0.0464787	0.0117005		0.00780031	0.00551565	0.00780031		0.17495	0.285578	0.0195008		0.0169007	0.0140364	0.0117005
k__Bacteria;p__Cyanobacteria	1.017	1.4663	0.382215		1.29583	0.971269	1.3319		2.67395	2.44289	1.56006		0.574623	0.796956	0.263261		0.342434	0.466799	0.099454		1.30428	1.91324	0.456318		0.880017	0.908626	0.733229		0.0468019	0.0110313	0.0468019		0.827947	0.929726	0.50312		0.303432	0.459668	0.0858034
k__Bacteria;p__FBP	0.0165367	0.0539515	0		0.0204758	0.0409516	0		0.0530421	0.116438	0		0.00780031	0.0154044	0.00195008		0.00195008	0.0033145	0		0.0325013	0.0761976	0		0.0017728	0.00319891	0		0.00195008	0.00275783	0.00195008		0.00947181	0.0216985	0		0.000780031	0.00218647	0
k__Bacteria;p__Firmicutes	13.0034	11.2131	10.6279		12.1305	14.2646	5.52457		8.11232	4.02316	6.97348		20.572	17.1077	15.5616		11.257	6.51678	11.6634		14.454	13.265	10.1931		11.3051	10.0497	9.47738		13.6408	3.78098	13.6408		3.80544	1.99346	3.02262		13.1108	14.2815	5.94384
k__Bacteria;p__Fusobacteria	0.651014	1.40492	0.0819033		0.362715	0.439986	0.222309		0.115445	0.147604	0.0234009		1.62767	2.35486	0.212559		0.448128	1.10931	0.0663027		0.973414	1.74538	0.25546		0.40278	1.06239	0.0468019		0.0819033	0.0441252	0.0819033		0.222866	0.399218	0.0429017		0.50052	1.00353	0.0975039
k__Bacteria;p__GN02	0.0555382	0.113039	0.0156006		0.126755	0.212728	0.0292512		0.0163807	0.013899	0.0195008		0.0975039	0.152096	0.0429017		0.0214509	0.0219281	0.0156006		0.0942538	0.155623	0.025351		0.0219827	0.0230916	0.0156006		0.00780031	0	0.00780031		0.050702	0.0552025	0.0195008		0.0327613	0.0882972	0.0117005
k__Bacteria;p__Gemmatimonadetes	0.0219969	0.0403731	0.00390016		0.0682527	0.0464211	0.0682527		0.0358814	0.0653436	0.0117005		0.00130005	0.00201403	0		0.00897036	0.014008	0.00390016		0.0224259	0.0443791	0.00780031		0.0251737	0.0406576	0.00390016		0.00195008	0.00275783	0.00195008		0.067417	0.136165	0.00390016		0.0634425	0.205599	0.00390016
k__Bacteria;p__OD1	0.0547582	0.112122	0.0195008		0.0360764	0.0425308	0.0234009		0.166147	0.224887	0.0936037		0.0208008	0.0224273	0.0136505		0.0269111	0.0385417	0.00390016		0.0828783	0.155279	0.0292512		0.0336832	0.0406542	0.0195008		0.00195008	0.00275783	0.00195008		0.050702	0.0731734	0.00780031		0.0202808	0.0546261	0
k__Bacteria;p__OP3	0.00124805	0.00185685	0		0.00195008	0.00225176	0.00195008		0.000780031	0.0017442	0		0.00130005	0.00201403	0		0.00117005	0.00188395	0		0.00130005	0.0019203	0		0.00141824	0.00196773	0		0	0	0		0.010029	0.0184118	0.00390016		0.00182007	0.00249587	0
k__Bacteria;p__Planctomycetes	0.207332	0.383139	0.0273011		0.206708	0.188395	0.198908		0.625585	0.714584	0.183307		0.0838534	0.141006	0.0136505		0.0725429	0.118714	0.0136505		0.330538	0.515068	0.128705		0.109204	0.153985	0.0156006		0.00780031	0.00551565	0.00780031		0.0980611	0.135992	0.0429017		0.0569423	0.100746	0.0117005
k__Bacteria;p__Proteobacteria	71.4239	14.4569	74.7075		73.945	18.582	80.7956		57.8885	2.0758	57.3284		65.1801	16.4765	67.4629		80.9294	7.64948	80.3003		62.5081	14.4785	59.8674		78.5658	8.81087	75.234		85.6377	3.84717	85.6377		68.8071	21.2246	69.8089		72.6849	21.0918	79.0328
k__Bacteria;p__SR1	0.147426	0.363932	0.00390016		0.112129	0.152834	0.0624025		0.0148206	0.0288453	0.00390016		0.410166	0.695018	0.00780031		0.0702028	0.117062	0.0195008		0.249285	0.50489	0.0136505		0.0627571	0.113567	0.0156006		0.00195008	0.00275783	0.00195008		0.130377	0.213476	0.00780031		0.0106604	0.0219375	0.00390016
k__Bacteria;p__Spirochaetes	0.00764431	0.0145704	0		0.00292512	0.00373412	0.00195008		0.00156006	0.0021362	0		0.00975039	0.0203033	0		0.0113105	0.0167953	0.00585023		0.00780031	0.0161237	0		0.00780031	0.0149025	0		0.00585023	0.00275783	0.00585023		0.0178293	0.0405227	0		0.0163807	0.0559428	0
k__Bacteria;p__TM7	0.0120125	0.0327265	0.00390016		0.0048752	0.00585023	0.00390016		0.0374415	0.0710963	0.00390016		0.00845034	0.0150884	0.00390016		0.00429017	0.00387843	0.00390016		0.0208008	0.0464559	0.00390016		0.00425472	0.00407358	0.00390016		0.00195008	0.00275783	0.00195008		0.00835748	0.0141393	0.00390016		0.00208008	0.00325199	0
k__Bacteria;p__Tenericutes	0.0457098	0.0166051	0.0429017		0.0516771	0.018397	0.0448518		0.0351014	0.0151052	0.0390016		0.0455018	0.0168506	0.0468019		0.048752	0.0165725	0.048752		0.0422517	0.0186551	0.0390016		0.0503475	0.0153504	0.0546022		0.0409516	0.00275783	0.0409516		2.06318	3.74476	0.0663027		0.49012	0.858309	0.0624025
k__Bacteria;p__Verrucomicrobia	0.167239	0.297914	0.0312012		0.0312012	0.0520346	0.00585023		0.611544	0.431522	0.557722		0.0786531	0.140198	0.0214509		0.0526521	0.0661431	0.0214509		0.311037	0.383014	0.118955		0.0361651	0.0623803	0.0117005		0.025351	0.00827348	0.025351		0.226766	0.335953	0.0117005		0.0210608	0.0345963	0.0117005
k__Bacteria;p__[Thermi]	0.130421	0.492033	0.00780031		0.0838534	0.129804	0.0273011		0.50702	1.09704	0		0.0442018	0.0893014	0.0117005		0.0124805	0.0220473	0.00195008		0.257735	0.702649	0.0117005		0.0152461	0.0223676	0.00390016		0	0	0		0.174393	0.267284	0.0273011		0.0104004	0.0113867	0.00780031
Class
Unassigned;Other;Other	0.755538	0.847167	0.276911		0.472894	0.548083	0.206708		1.4766	1.06393	1.48986		0.724129	0.668563	0.460218		0.526911	0.824148	0.150156		1.16875	0.914013	1.03354		0.432208	0.620727	0.183307		0.0546022	0.0220626	0.0546022		0.813461	0.945407	0.25741		0.158866	0.132666	0.0975039
k__Bacteria;p__Acidobacteria;c__Acidobacteria-6	0.108736	0.274519	0.0117005		0.0536271	0.0916537	0.00780031		0.404836	0.545537	0.0156006		0.0149506	0.0108692	0.0136505		0.0390016	0.0670756	0.0136505		0.195008	0.380671	0.0156006		0.0308467	0.0651094	0.00780031		0.0195008	0.016547	0.0195008		0.0696456	0.0790501	0.050702		0.0293812	0.0428477	0.0156006
k__Bacteria;p__Acidobacteria;c__Acidobacteriia	0.0102964	0.0402787	0		0.00195008	0.00390016	0		0.0421217	0.0898476	0.00390016		0.00195008	0.0021362	0.00195008		0.00273011	0.00521643	0		0.0188508	0.0579879	0.00195008		0.00283648	0.0049613	0		0	0	0		0.00111433	0.00190308	0		0.00156006	0.00197774	0
k__Bacteria;p__Acidobacteria;c__[Chloracidobacteria]	0.129329	0.247897	0.0390016		0.13163	0.14157	0.099454		0.399376	0.469484	0.280811		0.0435517	0.0386424	0.0409516		0.0448518	0.0710702	0.00975039		0.221334	0.333159	0.0838534		0.0517657	0.0739404	0.0156006		0.00390016	0.00551565	0.00390016		0.00557165	0.00496263	0.00390016		0.00962038	0.01531	0.00390016
k__Bacteria;p__Acidobacteria;c__iii1-8	0.00187207	0.00254757	0		0.00195008	0.00225176	0.00195008		0.00312012	0.0032631	0.00390016		0	0	0		0.00234009	0.00272701	0.00195008		0.00162507	0.00260748	0		0.00212736	0.00268156	0		0.00195008	0.00275783	0.00195008		0.000557165	0.00147412	0		0.0122205	0.0399339	0
k__Bacteria;p__Actinobacteria;c__Acidimicrobiia	0.0299532	0.0530206	0.0117005		0.00390016	0.00551565	0.00195008		0.0452418	0.0628034	0.0117005		0.0195008	0.0179577	0.0117005		0.0390016	0.0704192	0.0136505		0.0263261	0.0433067	0.00975039		0.0375833	0.067107	0.0117005		0.00975039	0.0137891	0.00975039		0.111433	0.135346	0.0390016		0.00832033	0.0172457	0.00390016
k__Bacteria;p__Actinobacteria;c__Actinobacteria	2.28736	1.94849	1.77847		2.50195	0.647022	2.46295		4.54134	1.28289	4.34087		1.27145	0.781356	1.25585		1.68409	2.2313	0.887285		2.93292	1.78394	2.74376		1.98553	2.00778	1.66537		0.074103	0	0.074103		2.5195	2.29035	3.33073		0.812793	1.0753	0.24181
k__Bacteria;p__Actinobacteria;c__Coriobacteriia	0.0393136	0.129881	0.00390016		0.000975039	0.00195008	0		0.0265211	0.050657	0.00390016		0.115705	0.25717	0.00390016		0.0152106	0.0426627	0.00195008		0.0685777	0.18299	0.00390016		0.0141824	0.0406168	0.00390016		0.00195008	0.00275783	0.00195008		0.00780031	0.0156006	0.00390016		0.00806032	0.0123744	0.00390016
k__Bacteria;p__Actinobacteria;c__Thermoleophilia	0.118877	0.176523	0.0234009		0.143331	0.112919	0.126755		0.24415	0.320438	0.0117005		0.128055	0.153874	0.0877535		0.0409516	0.0653203	0.00975039		0.203783	0.22159	0.134555		0.0460928	0.0625442	0.0156006		0.00975039	0.00275783	0.00975039		0.0557165	0.0570861	0.0312012		0.0384815	0.0889845	0.00780031
k__Bacteria;p__Armatimonadetes;c__[Fimbriimonadia]	0.0141966	0.0661388	0		0.000975039	0.00195008	0		0.0670827	0.147831	0		0.000650026	0.00159223	0		0.00117005	0.0026324	0		0.0282761	0.0955068	0		0.00106368	0.00252211	0		0.00195008	0.00275783	0.00195008		0.00222866	0.00306863	0		0.00208008	0.00605407	0
k__Bacteria;p__Bacteroidetes;c__Bacteroidia	0.731669	1.42765	0.206708		0.605499	0.545477	0.460218		0.25897	0.189079	0.25741		1.62311	2.59755	0.216459		0.483619	0.917737	0.132605		1.03517	1.88407	0.267161		0.521557	0.859777	0.206708		0.0663027	0.0275783	0.0663027		8.92244	20.018	0.386115		0.523141	0.691744	0.159906
k__Bacteria;p__Bacteroidetes;c__Cytophagia	0.592356	1.11715	0.210608		0.800507	1.06555	0.331513		1.74727	2.02822	0.780031		0.174207	0.147355	0.140406		0.182527	0.213943	0.0838534		1.04914	1.49856	0.349064		0.199263	0.194065	0.152106		0.0136505	0.00275783	0.0136505		0.343771	0.302419	0.292512		0.130265	0.159551	0.0702028
k__Bacteria;p__Bacteroidetes;c__Flavobacteriia	1.89251	2.94806	0.819033		0.461193	0.542205	0.222309		3.85569	3.10302	2.4337		1.18305	0.882186	1.05694		1.90913	3.87025	0.684477		2.21691	2.41519	1.28315		1.87704	3.69089	0.561622		0.0312012	0.0110313	0.0312012		0.639068	0.652708	0.409516		0.25403	0.608242	0.0624025
k__Bacteria;p__Bacteroidetes;c__Sphingobacteriia	0.0806552	0.0940477	0.0234009		0.115055	0.110795	0.111154		0.050702	0.0670441	0.0156006		0.0461518	0.0567022	0.0195008		0.102574	0.115581	0.0546022		0.0614275	0.0701659	0.0195008		0.115586	0.11335	0.0936037		0.00390016	0	0.00390016		0.0295298	0.0380711	0.0156006		0.0525221	0.109352	0.0156006
k__Bacteria;p__Bacteroidetes;c__[Saprospirae]	5.95663	6.6478	3.15133		6.03062	4.54272	4.9649		15.2207	7.16303	15.6513		5.68643	5.15403	4.09906		1.4571	1.78375	0.686427		9.66751	7.4611	8.21958		2.96589	3.42046	1.75117		0.140406	0.0220626	0.140406		9.57544	15.1674	2.91732		4.78653	6.71116	0.795632
k__Bacteria;p__Chlamydiae;c__Chlamydiia	0.0619345	0.0491187	0.0468019		0.0516771	0.0116462	0.050702		0.0803432	0.0841747	0.0468019		0.0773531	0.066207	0.0565523		0.0475819	0.0134855	0.0448518		0.0620775	0.054816	0.0468019		0.0655935	0.0481734	0.050702		0.0409516	0.0248204	0.0409516		0.0456875	0.0260382	0.0351014		5.74623	15.7433	0.304212
k__Bacteria;p__Chlorobi;c__SJA-28	0.0162246	0.0674276	0		0.00195008	0.00225176	0.00195008		0.0733229	0.14878	0.00390016		0.00325013	0.00518393	0		0.00117005	0.00188395	0		0.0325013	0.0967469	0.00390016		0.00141824	0.00196773	0		0	0	0		0.0016715	0.00306863	0		0.0205408	0.0741831	0
k__Bacteria;p__Chloroflexi;c__Ellin6529	0.0141966	0.054029	0.00390016		0.0048752	0.00585023	0.00390016		0.0561622	0.121238	0.00390016		0.00325013	0.0038346	0.00195008		0.00351014	0.00287779	0.00390016		0.025351	0.0780474	0.00390016		0.00425472	0.00407358	0.00390016		0.00195008	0.00275783	0.00195008		0.074103	0.190922	0		0.00390016	0.00642554	0
k__Bacteria;p__Chloroflexi;c__Gitt-GS-136	0.0806552	0.321354	0.00390016		0.0321763	0.0617798	0.00195008		0.358034	0.704118	0.00780031		0.00390016	0.00348841	0.00390016		0.0074103	0.00890322	0.00390016		0.161856	0.459787	0.00585023		0.00567295	0.00912397	0.00390016		0.00585023	0.00275783	0.00585023		0.0562737	0.142072	0		0.0049402	0.00786505	0.00390016
k__Bacteria;p__Chloroflexi;c__Thermomicrobia	0.0132605	0.0249985	0		0.0185257	0.0370515	0		0.00702028	0.0156978	0		0	0	0		0.0222309	0.0293046	0.0136505		0.00520021	0.0122584	0		0.0244646	0.0329138	0.00390016		0	0	0		0.00724315	0.0158311	0		0.00130005	0.00240723	0
k__Bacteria;p__Cyanobacteria;c__Chloroplast	0.977535	1.41961	0.382215		1.2578	1.0043	1.25975		2.53042	2.38538	1.56006		0.568773	0.794543	0.25351		0.334243	0.460952	0.0858034		1.2292	1.8479	0.388066		0.872571	0.904653	0.733229		0.0448518	0.0137891	0.0448518		0.791175	0.932149	0.49142		0.295112	0.461863	0.0702028
k__Bacteria;p__Cyanobacteria;c__Oscillatoriophycideae	0.0319813	0.0772438	0.00390016		0.00390016	0.00450351	0.00390016		0.141186	0.130127	0.132605		0.00455018	0.00624837	0.00195008		0.0050702	0.00863336	0.00195008		0.0607774	0.105893	0.00390016		0.00602751	0.00824837	0.00390016		0.00195008	0.00275783	0.00195008		0.0195008	0.0302105	0.00390016		0.00442018	0.0129241	0
k__Bacteria;p__Cyanobacteria;c__Synechococcophycideae	0.00639626	0.0271586	0		0.0341264	0.0682527	0		0.000780031	0.0017442	0		0.00130005	0.00201403	0		0.00117005	0.00188395	0		0.0120255	0.0392299	0		0.00141824	0.00196773	0		0	0	0		0.00501449	0.00999797	0		0.0026001	0.00503508	0
k__Bacteria;p__FBP;c__	0.0165367	0.0539515	0		0.0204758	0.0409516	0		0.0530421	0.116438	0		0.00780031	0.0154044	0.00195008		0.00195008	0.0033145	0		0.0325013	0.0761976	0		0.0017728	0.00319891	0		0.00195008	0.00275783	0.00195008		0.00947181	0.0216985	0		0.000780031	0.00218647	0
k__Bacteria;p__Firmicutes;c__Bacilli	11.646	10.2568	9.75039		11.5903	14.1751	4.9103		6.76287	2.8487	6.60296		17.1613	15.4949	10.1463		10.8007	6.49993	11.5152		12.1366	11.6176	9.55928		10.7687	10.0389	8.11622		13.5277	3.73686	13.5277		3.16526	1.66345	2.83541		11.6594	14.0981	5.65523
k__Bacteria;p__Firmicutes;c__Clostridia	1.29938	2.10459	0.362715		0.531396	0.449815	0.458268		1.18799	1.43326	0.370515		3.34828	3.46852	2.35569		0.432917	0.495431	0.234009		2.21724	2.76587	0.867785		0.514821	0.492755	0.354914		0.107254	0.0413674	0.107254		0.630711	0.537004	0.686427		1.43448	3.31178	0.25351
k__Bacteria;p__Firmicutes;c__Erysipelotrichi	0.0580343	0.151699	0.00780031		0.00877535	0.00666078	0.00975039		0.161466	0.321918	0.0195008		0.0624025	0.0960738	0.00780031		0.0234009	0.0424064	0.00780031		0.100104	0.212011	0.0175507		0.0216281	0.0407324	0.00780031		0.00585023	0.00275783	0.00585023		0.00947181	0.00867939	0.00780031		0.0169007	0.0185099	0.0156006
k__Bacteria;p__Fusobacteria;c__Fusobacteriia	0.651014	1.40492	0.0819033		0.362715	0.439986	0.222309		0.115445	0.147604	0.0234009		1.62767	2.35486	0.212559		0.448128	1.10931	0.0663027		0.973414	1.74538	0.25546		0.40278	1.06239	0.0468019		0.0819033	0.0441252	0.0819033		0.222866	0.399218	0.0429017		0.50052	1.00353	0.0975039
k__Bacteria;p__GN02;c__BD1-5	0.0536661	0.112848	0.0156006		0.11603	0.216482	0.00975039		0.0163807	0.013899	0.0195008		0.0968539	0.152224	0.0409516		0.0214509	0.0219281	0.0156006		0.0936037	0.154876	0.025351		0.0184371	0.0218611	0.0117005		0.00780031	0	0.00780031		0.0501449	0.0555882	0.0195008		0.0327613	0.0882972	0.0117005
k__Bacteria;p__Gemmatimonadetes;c__Gemm-3	0.00124805	0.00244603	0		0.00292512	0.00373412	0.00195008		0.00156006	0.0021362	0		0	0	0		0.00117005	0.0026324	0		0.00130005	0.00254032	0		0.00141824	0.00262948	0		0	0	0		0.0534879	0.136389	0		0.00312012	0.0071003	0
k__Bacteria;p__Gemmatimonadetes;c__Gemmatimonadetes	0.0135725	0.0302968	0		0.050702	0.0573204	0.0390016		0.0163807	0.0323266	0.00390016		0.000650026	0.00159223	0		0.0050702	0.00882696	0		0.00780031	0.02097	0.00195008		0.0219827	0.0396695	0		0.00195008	0.00275783	0.00195008		0.0139291	0.0267246	0.00390016		0.0579823	0.206381	0
k__Bacteria;p__OD1;c__ZB2	0.0536661	0.112014	0.0195008		0.0321763	0.0356568	0.0234009		0.166147	0.224887	0.0936037		0.0195008	0.021645	0.0117005		0.0265211	0.0382931	0.00390016		0.0819033	0.155589	0.0292512		0.0322649	0.0385737	0.0195008		0.00195008	0.00275783	0.00195008		0.0490305	0.070414	0.00780031		0.0111804	0.0276124	0
k__Bacteria;p__OP3;c__BD4-9	0.000936037	0.00170004	0		0.00195008	0.00225176	0.00195008		0.000780031	0.0017442	0		0.000650026	0.00159223	0		0.000780031	0.00164445	0		0.000975039	0.00176391	0		0.00106368	0.00182176	0		0	0	0		0.00222866	0.00306863	0		0.00182007	0.00249587	0
k__Bacteria;p__Planctomycetes;c__Phycisphaerae	0.0700468	0.239644	0		0.000975039	0.00195008	0		0.301872	0.498523	0.00390016		0.0390016	0.0917325	0.00195008		0.000390016	0.00123334	0		0.145281	0.336784	0.00195008		0.000709119	0.00157769	0		0	0	0		0.0144863	0.0186657	0.00390016		0.0309412	0.0770144	0.00390016
k__Bacteria;p__Planctomycetes;c__Planctomycetia	0.129017	0.262921	0.0117005		0.204758	0.186298	0.196958		0.288612	0.546871	0.0117005		0.0448518	0.0573071	0.0117005		0.0694228	0.11251	0.0136505		0.170307	0.354067	0.0312012		0.106013	0.149786	0.0156006		0.00780031	0.00551565	0.00780031		0.0835748	0.141123	0.00780031		0.026001	0.0386283	0.00780031
k__Bacteria;p__Proteobacteria;c__Alphaproteobacteria	14.953	12.2439	12.3011		22.0798	9.6826	21.2129		26.7418	7.53061	22.9056		15.6364	14.8991	10.5304		5.79797	5.17353	5.44267		21.0186	9.74436	20.5772		10.9626	12.3263	8.08502		0.50702	0.0110313	0.50702		29.162	17.4722	40.3159		13.3734	13.9199	7.5741
k__Bacteria;p__Proteobacteria;c__Betaproteobacteria	15.4551	17.6924	13.0421		45.6387	24.7576	46.1934		18.1373	4.42487	17.3245		12.0859	7.73163	11.6595		4.06201	5.27246	2.36739		16.4505	7.56705	17.0885		17.0316	25.3269	3.11622		0.811232	0.0330939	0.811232		7.36182	5.62665	5.50702		6.02912	6.96709	1.98128
k__Bacteria;p__Proteobacteria;c__Deltaproteobacteria	0.125585	0.177325	0.0546022		0.193058	0.203918	0.156006		0.325273	0.261726	0.335413		0.0630525	0.0685992	0.0448518		0.0362715	0.0358423	0.0195008		0.229459	0.211675	0.161856		0.0326195	0.0348959	0.0156006		0.0136505	0.00275783	0.0136505		0.0529307	0.0775094	0.0273011		0.0824233	0.162561	0.0195008
k__Bacteria;p__Proteobacteria;c__Epsilonproteobacteria	0.164275	0.301728	0.0390016		0.0477769	0.0259441	0.0390016		0.309672	0.418741	0.0351014		0.280811	0.472689	0.0799532		0.0682527	0.0584084	0.0429017		0.290562	0.404549	0.107254		0.0425472	0.0366886	0.0312012		0.076053	0.0358517	0.076053		0.14932	0.269362	0.0234009		0.24935	0.50066	0.0585023
k__Bacteria;p__Proteobacteria;c__Gammaproteobacteria	40.7179	30.9779	44.6139		5.96139	5.10285	3.93721		12.3713	3.74744	12.3323		37.1106	23.1764	41.4528		70.9583	15.4145	72.0183		24.5118	22.0855	14.2492		50.4861	31.0855	61.6342		84.2297	3.83614	84.2297		32.0754	26.3242	25.3783		52.9451	31.9569	64.3994
k__Bacteria;p__Proteobacteria;c__TA18	0.00655226	0.00777753	0.00390016		0.0165757	0.0128863	0.0117005		0.00312012	0.0032631	0.00390016		0.00325013	0.00159223	0.00390016		0.00624025	0.00642178	0.00585023		0.00682527	0.00927802	0.00390016		0.00744575	0.00639781	0.00780031		0	0	0		0.00501449	0.00625416	0.00390016		0.00468019	0.00367053	0.00390016
k__Bacteria;p__SR1;c__	0.147426	0.363932	0.00390016		0.112129	0.152834	0.0624025		0.0148206	0.0288453	0.00390016		0.410166	0.695018	0.00780031		0.0702028	0.117062	0.0195008		0.249285	0.50489	0.0136505		0.0627571	0.113567	0.0156006		0.00195008	0.00275783	0.00195008		0.130377	0.213476	0.00780031		0.0106604	0.0219375	0.00390016
k__Bacteria;p__Spirochaetes;c__Spirochaetes	0.00764431	0.0145704	0		0.00292512	0.00373412	0.00195008		0.00156006	0.0021362	0		0.00975039	0.0203033	0		0.0113105	0.0167953	0.00585023		0.00780031	0.0161237	0		0.00780031	0.0149025	0		0.00585023	0.00275783	0.00585023		0.0178293	0.0405227	0		0.0163807	0.0559428	0
k__Bacteria;p__TM7;c__TM7-3	0.00280811	0.00680388	0		0	0	0		0.00468019	0.00640861	0.00390016		0.00585023	0.012517	0		0.00117005	0.00188395	0		0.00455018	0.00952924	0		0.00141824	0.00196773	0		0	0	0		0.00222866	0.00306863	0		0.000520021	0.00137233	0
k__Bacteria;p__Tenericutes;c__Mollicutes	0.0455538	0.0167646	0.0429017		0.0516771	0.018397	0.0448518		0.0351014	0.0151052	0.0390016		0.0448518	0.0175724	0.0468019		0.048752	0.0165725	0.048752		0.0419267	0.0188976	0.0390016		0.0503475	0.0153504	0.0546022		0.0409516	0.00275783	0.0409516		2.06318	3.74476	0.0663027		0.49012	0.858309	0.0624025
k__Bacteria;p__Verrucomicrobia;c__Opitutae	0.0352574	0.111391	0.00390016		0.00292512	0.00195008	0.00390016		0.0982839	0.215418	0.00390016		0.0513521	0.123885	0		0.00702028	0.014336	0.00195008		0.0708528	0.156217	0.00390016		0.00248192	0.00315538	0		0.00195008	0.00275783	0.00195008		0.00111433	0.00190308	0		0.00130005	0.00240723	0
k__Bacteria;p__Verrucomicrobia;c__Verrucomicrobiae	0.0605304	0.17749	0.00390016		0	0	0		0.25975	0.354041	0.00780031		0.0188508	0.023455	0.00975039		0.0101404	0.0183118	0.00195008		0.122205	0.246316	0.0136505		0.0035456	0.00930407	0		0.00390016	0.00551565	0.00390016		0.110319	0.258086	0.00780031		0.00468019	0.00678736	0.00390016
k__Bacteria;p__Verrucomicrobia;c__[Pedosphaerae]	0.00717629	0.0211137	0		0.0117005	0.0234009	0		0.0210608	0.0427774	0.00390016		0.00195008	0.0047767	0		0.00156006	0.0032889	0		0.0133255	0.0296308	0		0.00106368	0.00352782	0		0.00390016	0.00551565	0.00390016		0.0016715	0.00208472	0		0.0101404	0.0328897	0
k__Bacteria;p__Verrucomicrobia;c__[Spartobacteria]	0.0642746	0.155531	0.00780031		0.0165757	0.028192	0.00390016		0.232449	0.302439	0.0195008		0.00650026	0.00472332	0.00585023		0.0339314	0.0600295	0.00780031		0.104654	0.214974	0.0117005		0.0290739	0.0584338	0.00780031		0.0156006	0.0110313	0.0156006		0.102518	0.267805	0		0.0049402	0.00453557	0.00390016
k__Bacteria;p__[Thermi];c__Deinococci	0.130421	0.492033	0.00780031		0.0838534	0.129804	0.0273011		0.50702	1.09704	0		0.0442018	0.0893014	0.0117005		0.0124805	0.0220473	0.00195008		0.257735	0.702649	0.0117005		0.0152461	0.0223676	0.00390016		0	0	0		0.174393	0.267284	0.0273011		0.0104004	0.0113867	0.00780031
Order
Unassigned;Other;Other;Other	0.755538	0.847167	0.276911		0.472894	0.548083	0.206708		1.4766	1.06393	1.48986		0.724129	0.668563	0.460218		0.526911	0.824148	0.150156		1.16875	0.914013	1.03354		0.432208	0.620727	0.183307		0.0546022	0.0220626	0.0546022		0.813461	0.945407	0.25741		0.158866	0.132666	0.0975039
k__Bacteria;p__Acidobacteria;c__Acidobacteria-6;o__iii1-15	0.0937598	0.23217	0.0117005		0.0536271	0.0916537	0.00780031		0.334633	0.464081	0.0117005		0.0143006	0.010939	0.0117005		0.0370515	0.0664999	0.0117005		0.165757	0.320812	0.0136505		0.0294284	0.0642843	0.00780031		0.0156006	0.016547	0.0156006		0.0690885	0.0787379	0.050702		0.0280811	0.0427037	0.0156006
k__Bacteria;p__Acidobacteria;c__Acidobacteriia;o__Acidobacteriales	0.0102964	0.0402787	0		0.00195008	0.00390016	0		0.0421217	0.0898476	0.00390016		0.00195008	0.0021362	0.00195008		0.00273011	0.00521643	0		0.0188508	0.0579879	0.00195008		0.00283648	0.0049613	0		0	0	0		0.00111433	0.00190308	0		0.00156006	0.00197774	0
k__Bacteria;p__Acidobacteria;c__[Chloracidobacteria];o__RB41	0.129173	0.247251	0.0390016		0.13163	0.14157	0.099454		0.398596	0.467998	0.280811		0.0435517	0.0386424	0.0409516		0.0448518	0.0710702	0.00975039		0.221009	0.332208	0.0838534		0.0517657	0.0739404	0.0156006		0.00390016	0.00551565	0.00390016		0.00557165	0.00496263	0.00390016		0.00962038	0.01531	0.00390016
k__Bacteria;p__Actinobacteria;c__Acidimicrobiia;o__Acidimicrobiales	0.0299532	0.0530206	0.0117005		0.00390016	0.00551565	0.00195008		0.0452418	0.0628034	0.0117005		0.0195008	0.0179577	0.0117005		0.0390016	0.0704192	0.0136505		0.0263261	0.0433067	0.00975039		0.0375833	0.067107	0.0117005		0.00975039	0.0137891	0.00975039		0.111433	0.135346	0.0390016		0.00832033	0.0172457	0.00390016
k__Bacteria;p__Actinobacteria;c__Actinobacteria;o__Actinomycetales	2.26193	1.93723	1.69267		2.45222	0.693361	2.4064		4.50156	1.26834	4.33697		1.26235	0.783307	1.2344		1.66576	2.21987	0.883385		2.91179	1.76838	2.73986		1.95114	1.99874	1.66537		0.0721529	0.00275783	0.0721529		2.5039	2.26659	3.32683		0.808112	1.07587	0.24181
k__Bacteria;p__Actinobacteria;c__Actinobacteria;o__Bifidobacteriales	0.0213729	0.0351397	0.00390016		0.049727	0.0560117	0.0448518		0.0202808	0.0327938	0.00390016		0.00845034	0.0169855	0.00195008		0.0183307	0.0336033	0.00390016		0.0126755	0.0239341	0.00390016		0.0343923	0.0444966	0.00390016		0.00195008	0.00275783	0.00195008		0.0156006	0.0312824	0.00390016		0.00468019	0.0087459	0.00390016
k__Bacteria;p__Actinobacteria;c__Coriobacteriia;o__Coriobacteriales	0.0393136	0.129881	0.00390016		0.000975039	0.00195008	0		0.0265211	0.050657	0.00390016		0.115705	0.25717	0.00390016		0.0152106	0.0426627	0.00195008		0.0685777	0.18299	0.00390016		0.0141824	0.0406168	0.00390016		0.00195008	0.00275783	0.00195008		0.00780031	0.0156006	0.00390016		0.00806032	0.0123744	0.00390016
k__Bacteria;p__Actinobacteria;c__Thermoleophilia;o__Gaiellales	0.0441498	0.0960811	0.00390016		0.0234009	0.0416423	0.00390016		0.0569423	0.116503	0.00390016		0.0845034	0.155472	0.0136505		0.0218409	0.0515516	0.00390016		0.074103	0.126489	0.0156006		0.0187917	0.0494818	0.00390016		0.00390016	0	0.00390016		0.0401159	0.0622689	0.0195008		0.00962038	0.0205251	0
k__Bacteria;p__Actinobacteria;c__Thermoleophilia;o__Solirubrobacterales	0.0656786	0.120046	0.0117005		0.11993	0.0799532	0.124805		0.141966	0.24002	0.0117005		0.0435517	0.044085	0.0331513		0.0191108	0.0483455	0.00390016		0.110829	0.157834	0.048752		0.0273011	0.0489932	0.00390016		0.00585023	0.00275783	0.00585023		0.0150435	0.0173588	0.00780031		0.0283411	0.0894424	0.00390016
k__Bacteria;p__Armatimonadetes;c__[Fimbriimonadia];o__[Fimbriimonadales]	0.0141966	0.0661388	0		0.000975039	0.00195008	0		0.0670827	0.147831	0		0.000650026	0.00159223	0		0.00117005	0.0026324	0		0.0282761	0.0955068	0		0.00106368	0.00252211	0		0.00195008	0.00275783	0.00195008		0.00222866	0.00306863	0		0.00208008	0.00605407	0
k__Bacteria;p__Bacteroidetes;c__Bacteroidia;o__Bacteroidales	0.731669	1.42765	0.206708		0.605499	0.545477	0.460218		0.25897	0.189079	0.25741		1.62311	2.59755	0.216459		0.483619	0.917737	0.132605		1.03517	1.88407	0.267161		0.521557	0.859777	0.206708		0.0663027	0.0275783	0.0663027		8.92244	20.018	0.386115		0.523141	0.691744	0.159906
k__Bacteria;p__Bacteroidetes;c__Cytophagia;o__Cytophagales	0.592356	1.11715	0.210608		0.800507	1.06555	0.331513		1.74727	2.02822	0.780031		0.174207	0.147355	0.140406		0.182527	0.213943	0.0838534		1.04914	1.49856	0.349064		0.199263	0.194065	0.152106		0.0136505	0.00275783	0.0136505		0.343771	0.302419	0.292512		0.130265	0.159551	0.0702028
k__Bacteria;p__Bacteroidetes;c__Flavobacteriia;o__Flavobacteriales	1.89251	2.94806	0.819033		0.461193	0.542205	0.222309		3.85569	3.10302	2.4337		1.18305	0.882186	1.05694		1.90913	3.87025	0.684477		2.21691	2.41519	1.28315		1.87704	3.69089	0.561622		0.0312012	0.0110313	0.0312012		0.639068	0.652708	0.409516		0.25403	0.608242	0.0624025
k__Bacteria;p__Bacteroidetes;c__Sphingobacteriia;o__Sphingobacteriales	0.0806552	0.0940477	0.0234009		0.115055	0.110795	0.111154		0.050702	0.0670441	0.0156006		0.0461518	0.0567022	0.0195008		0.102574	0.115581	0.0546022		0.0614275	0.0701659	0.0195008		0.115586	0.11335	0.0936037		0.00390016	0	0.00390016		0.0295298	0.0380711	0.0156006		0.0525221	0.109352	0.0156006
k__Bacteria;p__Bacteroidetes;c__[Saprospirae];o__[Saprospirales]	5.95663	6.6478	3.15133		6.03062	4.54272	4.9649		15.2207	7.16303	15.6513		5.68643	5.15403	4.09906		1.4571	1.78375	0.686427		9.66751	7.4611	8.21958		2.96589	3.42046	1.75117		0.140406	0.0220626	0.140406		9.57544	15.1674	2.91732		4.78653	6.71116	0.795632
k__Bacteria;p__Chlamydiae;c__Chlamydiia;o__Chlamydiales	0.0619345	0.0491187	0.0468019		0.0516771	0.0116462	0.050702		0.0803432	0.0841747	0.0468019		0.0773531	0.066207	0.0565523		0.0475819	0.0134855	0.0448518		0.0620775	0.054816	0.0468019		0.0655935	0.0481734	0.050702		0.0409516	0.0248204	0.0409516		0.0456875	0.0260382	0.0351014		5.74623	15.7433	0.304212
k__Bacteria;p__Chlorobi;c__SJA-28;o__	0.0162246	0.0674276	0		0.00195008	0.00225176	0.00195008		0.0733229	0.14878	0.00390016		0.00325013	0.00518393	0		0.00117005	0.00188395	0		0.0325013	0.0967469	0.00390016		0.00141824	0.00196773	0		0	0	0		0.0016715	0.00306863	0		0.0205408	0.0741831	0
k__Bacteria;p__Chloroflexi;c__Ellin6529;o__	0.0141966	0.054029	0.00390016		0.0048752	0.00585023	0.00390016		0.0561622	0.121238	0.00390016		0.00325013	0.0038346	0.00195008		0.00351014	0.00287779	0.00390016		0.025351	0.0780474	0.00390016		0.00425472	0.00407358	0.00390016		0.00195008	0.00275783	0.00195008		0.074103	0.190922	0		0.00390016	0.00642554	0
k__Bacteria;p__Chloroflexi;c__Gitt-GS-136;o__	0.0806552	0.321354	0.00390016		0.0321763	0.0617798	0.00195008		0.358034	0.704118	0.00780031		0.00390016	0.00348841	0.00390016		0.0074103	0.00890322	0.00390016		0.161856	0.459787	0.00585023		0.00567295	0.00912397	0.00390016		0.00585023	0.00275783	0.00585023		0.0562737	0.142072	0		0.0049402	0.00786505	0.00390016
k__Bacteria;p__Chloroflexi;c__Thermomicrobia;o__JG30-KF-CM45	0.0112324	0.0219278	0		0.0185257	0.0370515	0		0.00702028	0.0156978	0		0	0	0		0.0171607	0.0236309	0.00195008		0.00520021	0.0122584	0		0.0198553	0.0289482	0		0	0	0		0.00724315	0.0158311	0		0.00130005	0.00240723	0
k__Bacteria;p__Cyanobacteria;c__Chloroplast;o__Chlorophyta	0.287363	0.774815	0.0117005		0.0273011	0.0203905	0.0273011		1.15913	1.51082	0.210608		0.140406	0.285985	0.0136505		0.0436817	0.0905904	0.00975039		0.493695	1.08419	0.0136505		0.113459	0.218182	0.0156006		0.00585023	0.00275783	0.00585023		0.0434589	0.050923	0.0351014		0.0111804	0.0116881	0.00780031
k__Bacteria;p__Cyanobacteria;c__Chloroplast;o__Streptophyta	0.677847	0.894871	0.273011		1.21685	0.968595	1.2032		1.32917	1.44241	1.16615		0.428367	0.532336	0.206708		0.286271	0.404891	0.0799532		0.717954	1.03704	0.323713		0.750957	0.805273	0.608424		0.0351014	0.00551565	0.0351014		0.746601	0.937588	0.429017		0.283151	0.455641	0.0624025
k__Bacteria;p__Cyanobacteria;c__Oscillatoriophycideae;o__Chroococcales	0.0219969	0.0623708	0.00390016		0.00390016	0.00450351	0.00390016		0.0928237	0.123592	0.0312012		0.00455018	0.00624837	0.00195008		0.00429017	0.00851509	0		0.0406266	0.0877233	0.00390016		0.00531839	0.00823159	0		0.00195008	0.00275783	0.00195008		0.0195008	0.0302105	0.00390016		0.00442018	0.0129241	0
k__Bacteria;p__FBP;c__;o__	0.0165367	0.0539515	0		0.0204758	0.0409516	0		0.0530421	0.116438	0		0.00780031	0.0154044	0.00195008		0.00195008	0.0033145	0		0.0325013	0.0761976	0		0.0017728	0.00319891	0		0.00195008	0.00275783	0.00195008		0.00947181	0.0216985	0		0.000780031	0.00218647	0
k__Bacteria;p__Firmicutes;c__Bacilli;o__Bacillales	5.06552	9.35598	2.05928		9.39548	15.1341	2.30694		4.99298	2.65395	4.00936		8.71425	14.6139	2.97777		1.18058	1.1488	0.415367		8.95313	12.5257	3.6642		1.70118	1.50412	0.932137		0.24376	0.140649	0.24376		1.74393	1.86634	0.74103		6.61258	9.23361	2.4103
k__Bacteria;p__Firmicutes;c__Bacilli;o__Gemellales	0.0290172	0.0739838	0.00780031		0.0195008	0.0159223	0.0195008		0.0109204	0.0075021	0.0117005		0.0793032	0.145087	0.0234009		0.0117005	0.0234731	0.00390016		0.0516771	0.103845	0.0175507		0.00886399	0.00924442	0.00780031		0.00390016	0	0.00390016		0.0317584	0.0560877	0.00390016		0.0322413	0.0776047	0.00780031
k__Bacteria;p__Firmicutes;c__Bacilli;o__Lactobacillales	6.55086	7.87047	3.27613		2.17336	1.8049	1.76287		1.75897	1.11615	1.52496		8.36713	12.5351	3.01872		9.60803	6.51108	9.87324		3.13085	2.62849	2.36349		9.05829	10.4769	5.83463		13.28	3.59621	13.28		1.38901	0.77674	1.40406		5.01222	10.1618	1.15445
k__Bacteria;p__Firmicutes;c__Clostridia;o__Clostridiales	1.29844	2.1049	0.362715		0.530421	0.448105	0.458268		1.18721	1.43383	0.370515		3.34828	3.46852	2.35569		0.431357	0.494991	0.232059		2.21626	2.7665	0.865835		0.514111	0.492112	0.354914		0.105304	0.0386096	0.105304		0.630154	0.53732	0.686427		1.4337	3.31203	0.25351
k__Bacteria;p__Firmicutes;c__Erysipelotrichi;o__Erysipelotrichales	0.0580343	0.151699	0.00780031		0.00877535	0.00666078	0.00975039		0.161466	0.321918	0.0195008		0.0624025	0.0960738	0.00780031		0.0234009	0.0424064	0.00780031		0.100104	0.212011	0.0175507		0.0216281	0.0407324	0.00780031		0.00585023	0.00275783	0.00585023		0.00947181	0.00867939	0.00780031		0.0169007	0.0185099	0.0156006
k__Bacteria;p__Fusobacteria;c__Fusobacteriia;o__Fusobacteriales	0.651014	1.40492	0.0819033		0.362715	0.439986	0.222309		0.115445	0.147604	0.0234009		1.62767	2.35486	0.212559		0.448128	1.10931	0.0663027		0.973414	1.74538	0.25546		0.40278	1.06239	0.0468019		0.0819033	0.0441252	0.0819033		0.222866	0.399218	0.0429017		0.50052	1.00353	0.0975039
k__Bacteria;p__GN02;c__BD1-5;o__	0.0536661	0.112848	0.0156006		0.11603	0.216482	0.00975039		0.0163807	0.013899	0.0195008		0.0968539	0.152224	0.0409516		0.0214509	0.0219281	0.0156006		0.0936037	0.154876	0.025351		0.0184371	0.0218611	0.0117005		0.00780031	0	0.00780031		0.0501449	0.0555882	0.0195008		0.0327613	0.0882972	0.0117005
k__Bacteria;p__Gemmatimonadetes;c__Gemm-3;o__	0.00124805	0.00244603	0		0.00292512	0.00373412	0.00195008		0.00156006	0.0021362	0		0	0	0		0.00117005	0.0026324	0		0.00130005	0.00254032	0		0.00141824	0.00262948	0		0	0	0		0.0534879	0.136389	0		0.00312012	0.0071003	0
k__Bacteria;p__Gemmatimonadetes;c__Gemmatimonadetes;o__Gemmatimonadales	0.00967239	0.0277643	0		0.049727	0.0584048	0.0390016		0	0	0		0.000650026	0.00159223	0		0.00390016	0.00780031	0		0.000650026	0.00151813	0		0.0212736	0.0397878	0		0	0	0		0.0016715	0.00208472	0		0.00286011	0.00616081	0
k__Bacteria;p__OD1;c__ZB2;o__	0.0536661	0.112014	0.0195008		0.0321763	0.0356568	0.0234009		0.166147	0.224887	0.0936037		0.0195008	0.021645	0.0117005		0.0265211	0.0382931	0.00390016		0.0819033	0.155589	0.0292512		0.0322649	0.0385737	0.0195008		0.00195008	0.00275783	0.00195008		0.0490305	0.070414	0.00780031		0.0111804	0.0276124	0
k__Bacteria;p__OP3;c__BD4-9;o__	0.000936037	0.00170004	0		0.00195008	0.00225176	0.00195008		0.000780031	0.0017442	0		0.000650026	0.00159223	0		0.000780031	0.00164445	0		0.000975039	0.00176391	0		0.00106368	0.00182176	0		0	0	0		0.00222866	0.00306863	0		0.00182007	0.00249587	0
k__Bacteria;p__Planctomycetes;c__Phycisphaerae;o__WD2101	0.0184087	0.0724117	0		0	0	0		0.0912637	0.152196	0		0.000650026	0.00159223	0		0	0	0		0.0380265	0.10311	0		0.00035456	0.00117594	0		0	0	0		0.0122576	0.0159904	0		0.0143006	0.0543162	0
k__Bacteria;p__Planctomycetes;c__Planctomycetia;o__Gemmatales	0.074571	0.175038	0.00780031		0.152106	0.126299	0.159906		0.171607	0.372837	0.00780031		0.0195008	0.0382931	0.00390016		0.0280811	0.0382489	0.00975039		0.109204	0.244137	0.00780031		0.0496383	0.0695955	0.0117005		0.00390016	0.00551565	0.00390016		0.0211723	0.0492747	0		0.0117005	0.0206903	0.00390016
k__Bacteria;p__Planctomycetes;c__Planctomycetia;o__Pirellulales	0.0316693	0.0902904	0		0.00195008	0.00225176	0.00195008		0.116225	0.18402	0		0.00130005	0.00201403	0		0.0195008	0.0392607	0		0.049077	0.125814	0		0.0184371	0.037372	0.00390016		0	0	0		0.0468019	0.123826	0		0.0104004	0.0339901	0
k__Bacteria;p__Planctomycetes;c__Planctomycetia;o__Planctomycetales	0.0198128	0.0483593	0.00390016		0.050702	0.101404	0		0.000780031	0.0017442	0		0.024051	0.0532149	0.00390016		0.0144306	0.0237629	0.00390016		0.0120255	0.0380125	0		0.0312012	0.0612958	0.00390016		0.00390016	0	0.00390016		0.0156006	0.023509	0.00390016		0.00390016	0.0151052	0
k__Bacteria;p__Proteobacteria;c__Alphaproteobacteria;o__	0.00639626	0.0194318	0		0.00195008	0.00225176	0.00195008		0.0218409	0.0425993	0		0.00195008	0.0032631	0		0.00312012	0.00513479	0		0.0107254	0.0275845	0.00195008		0.00283648	0.0049613	0		0	0	0		0.00334299	0.00350911	0.00390016		0.00364015	0.00344663	0.00390016
k__Bacteria;p__Proteobacteria;c__Alphaproteobacteria;o__Caulobacterales	0.119969	0.215829	0.0234009		0.147231	0.168758	0.0955538		0.399376	0.347712	0.577223		0.024051	0.016065	0.0195008		0.0269111	0.0372936	0.0117005		0.219059	0.282308	0.0429017		0.032974	0.0363934	0.0156006		0.00390016	0.00551565	0.00390016		0.14152	0.207684	0.0351014		0.0314613	0.0298292	0.0273011
k__Bacteria;p__Proteobacteria;c__Alphaproteobacteria;o__Rhizobiales	12.8992	10.5445	10.6825		20.5158	9.23369	19.2863		21.2761	4.804	19.1615		14.3571	13.4241	9.69579		4.78939	4.29448	4.54758		18.0662	7.72268	17.6151		9.5373	11.2012	7.10998		0.388066	0.0358517	0.388066		28.2577	16.9013	38.8456		12.9059	13.737	7.09048
k__Bacteria;p__Proteobacteria;c__Alphaproteobacteria;o__Rhodobacterales	0.271607	0.465173	0.0936037		0.184282	0.217277	0.0955538		0.777691	0.906233	0.280811		0.174207	0.107028	0.220359		0.111934	0.0979458	0.0819033		0.440718	0.633768	0.220359		0.132251	0.097433	0.0936037		0.0234009	0.00551565	0.0234009		0.189436	0.135384	0.171607		0.172387	0.157594	0.136505
k__Bacteria;p__Proteobacteria;c__Alphaproteobacteria;o__Rhodospirillales	0.30468	0.865792	0.0234009		0.110179	0.0565523	0.132605		0.48752	0.511478	0.397816		0.0208008	0.0289419	0.0117005		0.461388	1.32843	0.0195008		0.221334	0.389676	0.0175507		0.449936	1.25801	0.0780031		0.00585023	0.00275783	0.00585023		0.0306441	0.0357759	0.0117005		0.0265211	0.0563492	0.00780031
k__Bacteria;p__Proteobacteria;c__Alphaproteobacteria;o__Rickettsiales	0.425117	0.77634	0.0624025		0.281786	0.253847	0.276911		1.01872	0.738127	1.27535		0.644176	1.30569	0.0409516		0.0542122	0.0819641	0.0195008		0.525871	0.648096	0.288612		0.383988	0.970303	0.0273011		0.0468019	0.0551565	0.0468019		0.159349	0.149083	0.175507		0.0197608	0.0329447	0.00390016
k__Bacteria;p__Proteobacteria;c__Alphaproteobacteria;o__Sphingomonadales	0.922777	1.45797	0.534321		0.837559	0.395917	0.941888		2.74727	2.63538	2.21529		0.412767	0.266291	0.430967		0.350624	0.316842	0.343214		1.52886	1.93827	0.922387		0.422281	0.310664	0.393916		0.0390016	0.00551565	0.0390016		0.378315	0.298092	0.374415		0.210868	0.148532	0.171607
k__Bacteria;p__Proteobacteria;c__Betaproteobacteria;Other	0.0146646	0.0347617	0.00390016		0.00390016	0.00318446	0.00390016		0.00780031	0.00616669	0.00780031		0.0266511	0.0557827	0.00390016		0.0152106	0.0360492	0.00390016		0.0172257	0.0390532	0.00585023		0.0138278	0.0344613	0.00390016		0.00390016	0.00551565	0.00390016		0.00445732	0.00350911	0.00390016		0.00390016	0.00625416	0.00390016
k__Bacteria;p__Proteobacteria;c__Betaproteobacteria;o__	0.0143526	0.0389482	0.00390016		0.00585023	0.00225176	0.00585023		0.0343214	0.0702245	0.00390016		0.00455018	0.00293593	0.00390016		0.0136505	0.0390989	0		0.0273011	0.0543229	0.00390016		0.00248192	0.00262948	0.00390016		0.00195008	0.00275783	0.00195008		0.000557165	0.00147412	0		0.00286011	0.00311548	0.00390016
k__Bacteria;p__Proteobacteria;c__Betaproteobacteria;o__Burkholderiales	7.57114	6.83002	5.87363		7.34204	5.0922	6.01014		16.2761	5.57167	16.33		7.14379	5.1213	6.07254		3.56669	5.22737	1.80382		10.9084	6.63353	9.9766		5.23436	5.82208	2.5429		0.399766	0.0193048	0.399766		5.2992	3.96367	4.60998		5.04732	6.56106	1.18955
k__Bacteria;p__Proteobacteria;c__Betaproteobacteria;o__Methylophilales	0.00202808	0.00358164	0		0.0048752	0.00738288	0.00195008		0.00312012	0.0032631	0.00390016		0.000650026	0.00159223	0		0.00117005	0.00188395	0		0.00195008	0.00262948	0		0.00248192	0.00470377	0		0	0	0		0.0161578	0.0326643	0.00780031		0.00234009	0.00287359	0
k__Bacteria;p__Proteobacteria;c__Betaproteobacteria;o__Neisseriales	7.79204	17.3283	0.908736		38.204	28.6606	41.8584		1.73479	1.40629	0.963339		4.86349	7.14422	2.18409		0.413027	0.119752	0.415367		5.42642	7.55504	2.66186		11.7175	24.9651	0.51092		0.395866	0.0248204	0.395866		2.0253	3.33112	0.764431		0.945918	0.794207	0.50702
k__Bacteria;p__Proteobacteria;c__Betaproteobacteria;o__Rhodocyclales	0.049766	0.0782812	0.0195008		0.074103	0.0653397	0.074103		0.0764431	0.120987	0.0234009		0.0403016	0.0686102	0.0117005		0.0323713	0.0688672	0.00585023		0.0637025	0.0905755	0.0234009		0.0429017	0.0705486	0.0156006		0.00390016	0	0.00390016		0.0117005	0.00551565	0.0117005		0.0156006	0.0223561	0.00780031
k__Bacteria;p__Proteobacteria;c__Betaproteobacteria;o__SC-I-84	0.0049922	0.0104118	0		0.00292512	0.00373412	0.00195008		0.00156006	0.0021362	0		0.00325013	0.00518393	0		0.00858034	0.0155789	0.00390016		0.00292512	0.00376485	0.00195008		0.00780031	0.0151052	0		0.00195008	0.00275783	0.00195008		0.00222866	0.00442236	0		0.00780031	0.022837	0
k__Bacteria;p__Proteobacteria;c__Deltaproteobacteria;o__Bdellovibrionales	0.0209048	0.0642528	0		0.0117005	0.0114817	0.0117005		0.0865835	0.133417	0.00780031		0	0	0		0.00429017	0.00466934	0.00390016		0.0380265	0.091393	0		0.00567295	0.00637616	0.00390016		0.00195008	0.00275783	0.00195008		0.00111433	0.00190308	0		0.0026001	0.00350911	0
k__Bacteria;p__Proteobacteria;c__Deltaproteobacteria;o__Desulfovibrionales	0.00390016	0.00886517	0		0	0	0		0.00234009	0.00348841	0		0.00975039	0.0163155	0		0.00273011	0.00488169	0		0.00715029	0.012088	0		0.00106368	0.00182176	0		0	0	0		0.00390016	0.00450351	0.00390016		0.0127405	0.0301553	0.00390016
k__Bacteria;p__Proteobacteria;c__Deltaproteobacteria;o__Myxococcales	0.0549142	0.100764	0.0156006		0.111154	0.20688	0.0117005		0.0951638	0.130716	0.0117005		0.0383515	0.0376858	0.0312012		0.0222309	0.0273969	0.0156006		0.0962038	0.133947	0.0468019		0.017728	0.0262422	0.0156006		0.0117005	0.00551565	0.0117005		0.0300869	0.0465147	0.0195008		0.0647426	0.140032	0.00780031
k__Bacteria;p__Proteobacteria;c__Deltaproteobacteria;o__Spirobacillales	0.0307332	0.0877919	0.00390016		0.0672777	0.131968	0.00195008		0.0795632	0.160538	0.00780031		0.0130005	0.0204402	0.00390016		0.00234009	0.00615297	0		0.0611024	0.12186	0.00585023		0.00319104	0.00573686	0		0	0	0		0.0144863	0.0333012	0		0.000780031	0.00161482	0
k__Bacteria;p__Proteobacteria;c__Epsilonproteobacteria;o__Campylobacterales	0.164275	0.301728	0.0390016		0.0477769	0.0259441	0.0390016		0.309672	0.418741	0.0351014		0.280811	0.472689	0.0799532		0.0682527	0.0584084	0.0429017		0.290562	0.404549	0.107254		0.0425472	0.0366886	0.0312012		0.076053	0.0358517	0.076053		0.14932	0.269362	0.0234009		0.24935	0.50066	0.0585023
k__Bacteria;p__Proteobacteria;c__Gammaproteobacteria;Other	0.00514821	0.00986156	0.00390016		0.00390016	0.00318446	0.00390016		0.00468019	0.0017442	0.00390016		0.00130005	0.00201403	0		0.00819033	0.0152112	0.00390016		0.00325013	0.0027993	0.00390016		0.00744575	0.0146404	0.00390016		0.00390016	0	0.00390016		0.00445732	0.00416944	0.00390016		0.0104004	0.01717	0.00390016
k__Bacteria;p__Proteobacteria;c__Gammaproteobacteria;o__Aeromonadales	0.221373	0.45886	0.0975039		0.100429	0.0995049	0.0897036		0.689548	0.912634	0.343214		0.169657	0.226192	0.0975039		0.0666927	0.0541499	0.0312012		0.343539	0.630867	0.124805		0.123387	0.17756	0.0429017		0.0273011	0.00551565	0.0273011		0.158235	0.329379	0.0351014		0.144566	0.242816	0.0312012
k__Bacteria;p__Proteobacteria;c__Gammaproteobacteria;o__Alteromonadales	0.0368175	0.0529052	0.0156006		0.0146256	0.0202345	0.00780031		0.0179407	0.00897883	0.0156006		0.048752	0.0531195	0.0273011		0.0479719	0.0712317	0.0156006		0.0351014	0.0407358	0.0214509		0.0439654	0.0682715	0.0156006		0.00780031	0.00551565	0.00780031		0.0111433	0.0065373	0.0117005		0.0122205	0.00778172	0.0117005
k__Bacteria;p__Proteobacteria;c__Gammaproteobacteria;o__Cardiobacteriales	0.024337	0.0593977	0.00390016		0.0682527	0.12356	0.00780031		0.00780031	0.00780031	0.00390016		0.0409516	0.0690559	0.00780031		0.0050702	0.00611163	0.00390016		0.0445268	0.0825082	0.00585023		0.00673663	0.00554067	0.00390016		0	0	0		0.0156006	0.0196304	0.0117005		0.00962038	0.0126694	0.00390016
k__Bacteria;p__Proteobacteria;c__Gammaproteobacteria;o__Enterobacteriales	0.294072	0.454046	0.0897036		0.211583	0.227068	0.138456		0.659906	0.891352	0.432917		0.311362	0.313447	0.228159		0.133775	0.136908	0.0721529		0.384815	0.601563	0.144306		0.237555	0.26904	0.0897036		0.0604524	0.0137891	0.0604524		0.135948	0.0906993	0.109204		0.199948	0.199429	0.109204
k__Bacteria;p__Proteobacteria;c__Gammaproteobacteria;o__Legionellales	0.0163807	0.0485435	0.00390016		0.00585023	0.00390016	0.00390016		0.0538222	0.107463	0.00780031		0.00845034	0.0152887	0.00195008		0.00663027	0.00638218	0.00390016		0.0269761	0.0697772	0.00390016		0.00709119	0.00624468	0.00390016		0.00390016	0	0.00390016		0.0289726	0.0597398	0.00780031		0.0161206	0.049638	0.00390016
k__Bacteria;p__Proteobacteria;c__Gammaproteobacteria;o__Oceanospirillales	0.0914197	0.321781	0.0117005		0.00682527	0.00195008	0.00780031		0.330733	0.700354	0.0234009		0.0201508	0.0138259	0.0175507		0.0483619	0.132531	0.00585023		0.145281	0.452968	0.0156006		0.0489292	0.125442	0.00780031		0.00195008	0.00275783	0.00195008		0.0378872	0.0548669	0.00780031		0.0325013	0.0883079	0.00780031
k__Bacteria;p__Proteobacteria;c__Gammaproteobacteria;o__Pasteurellales	2.39735	3.13493	0.698128		2.63651	4.09588	0.625975		2.93838	2.24811	2.18019		4.75169	4.44162	4.26287		0.618565	0.100856	0.637676		3.84978	3.74496	2.83151		1.12608	1.80463	0.577223		0.674727	0.0330939	0.674727		11.9573	11.0788	5.71373		12.0393	20.894	7.14899
k__Bacteria;p__Proteobacteria;c__Gammaproteobacteria;o__Pseudomonadales	37.4529	32.715	42.9719		2.78764	1.20543	2.5858		7.24103	2.10292	7.4376		31.6101	25.8516	31.9754		69.9306	15.6334	70.858		19.4052	23.0089	8.19618		48.7856	32.0987	60.9087		83.4087	3.81132	83.4087		18.5079	31.1099	6.57566		40.3809	33.3424	43.4243
k__Bacteria;p__Proteobacteria;c__Gammaproteobacteria;o__Thiotrichales	0.0188768	0.0871133	0		0.000975039	0.00195008	0		0.0881435	0.194922	0		0	0	0		0.00273011	0.00370001	0.00195008		0.0373765	0.125803	0		0.0017728	0.00364352	0		0.00195008	0.00275783	0.00195008		0.00501449	0.0073706	0		0.00208008	0.00201403	0.00390016
k__Bacteria;p__Proteobacteria;c__Gammaproteobacteria;o__Xanthomonadales	0.14805	0.225309	0.0858034		0.107254	0.0552025	0.118955		0.315133	0.436307	0.0936037		0.143006	0.214851	0.0565523		0.0838534	0.0570914	0.0624025		0.220359	0.309581	0.0936037		0.0889945	0.0625198	0.0663027		0.0390016	0.0110313	0.0390016		1.20793	2.91652	0.0429017		0.0951638	0.133094	0.0585023
k__Bacteria;p__Proteobacteria;c__TA18;o__PHOS-HD29	0.00468019	0.00436051	0.00390016		0.00682527	0.00195008	0.00780031		0.00312012	0.0032631	0.00390016		0.00325013	0.00159223	0.00390016		0.00546022	0.00615297	0.00390016		0.00422517	0.00260748	0.00390016		0.00602751	0.00561504	0.00390016		0	0	0		0.00390016	0.00595759	0		0.00364015	0.00344663	0.00390016
k__Bacteria;p__SR1;c__;o__	0.147426	0.363932	0.00390016		0.112129	0.152834	0.0624025		0.0148206	0.0288453	0.00390016		0.410166	0.695018	0.00780031		0.0702028	0.117062	0.0195008		0.249285	0.50489	0.0136505		0.0627571	0.113567	0.0156006		0.00195008	0.00275783	0.00195008		0.130377	0.213476	0.00780031		0.0106604	0.0219375	0.00390016
k__Bacteria;p__Spirochaetes;c__Spirochaetes;o__Spirochaetales	0.00639626	0.0120148	0		0.00195008	0.00225176	0.00195008		0.00156006	0.0021362	0		0.00520021	0.00944665	0		0.0113105	0.0167953	0.00585023		0.00552522	0.0104465	0		0.00744575	0.0149488	0		0.00585023	0.00275783	0.00585023		0.0178293	0.0405227	0		0.0163807	0.0559428	0
k__Bacteria;p__Tenericutes;c__Mollicutes;o__Mycoplasmatales	0.0404056	0.0125817	0.0390016		0.0390016	0.0084253	0.0370515		0.0343214	0.0144358	0.0390016		0.0364015	0.0100702	0.0370515		0.0464119	0.0133152	0.0468019		0.0344514	0.0108841	0.0351014		0.0468019	0.012698	0.050702		0.0409516	0.00275783	0.0409516		2.06207	3.74375	0.0624025		0.481799	0.834905	0.0624025
k__Bacteria;p__Verrucomicrobia;c__Opitutae;o__Opitutales	0.0352574	0.111391	0.00390016		0.00292512	0.00195008	0.00390016		0.0982839	0.215418	0.00390016		0.0513521	0.123885	0		0.00702028	0.014336	0.00195008		0.0708528	0.156217	0.00390016		0.00248192	0.00315538	0		0.00195008	0.00275783	0.00195008		0.00111433	0.00190308	0		0.00130005	0.00240723	0
k__Bacteria;p__Verrucomicrobia;c__Verrucomicrobiae;o__Verrucomicrobiales	0.0605304	0.17749	0.00390016		0	0	0		0.25975	0.354041	0.00780031		0.0188508	0.023455	0.00975039		0.0101404	0.0183118	0.00195008		0.122205	0.246316	0.0136505		0.0035456	0.00930407	0		0.00390016	0.00551565	0.00390016		0.110319	0.258086	0.00780031		0.00468019	0.00678736	0.00390016
k__Bacteria;p__Verrucomicrobia;c__[Pedosphaerae];o__[Pedosphaerales]	0.00717629	0.0211137	0		0.0117005	0.0234009	0		0.0210608	0.0427774	0.00390016		0.00195008	0.0047767	0		0.00156006	0.0032889	0		0.0133255	0.0296308	0		0.00106368	0.00352782	0		0.00390016	0.00551565	0.00390016		0.0016715	0.00208472	0		0.0101404	0.0328897	0
k__Bacteria;p__Verrucomicrobia;c__[Spartobacteria];o__[Chthoniobacterales]	0.0642746	0.155531	0.00780031		0.0165757	0.028192	0.00390016		0.232449	0.302439	0.0195008		0.00650026	0.00472332	0.00585023		0.0339314	0.0600295	0.00780031		0.104654	0.214974	0.0117005		0.0290739	0.0584338	0.00780031		0.0156006	0.0110313	0.0156006		0.102518	0.267805	0		0.0049402	0.00453557	0.00390016
k__Bacteria;p__[Thermi];c__Deinococci;o__Deinococcales	0.130421	0.492033			0.0838534	0.129804	0.0273011		0.50702	1.09704	0		0.0442018	0.0893014	0.0117005		0.0124805	0.0220473	0.00195008		0.257735	0.702649	0.0117005		0.0152461	0.0223676	0.00390016		0	0	0		0.174393	0.267284	0.0273011		0.0104004	0.0113867	0.00780031
Family
Unassigned;Other;Other;Other;Other	0.755538	0.847167	0.276911		0.472894	0.548083	0.206708		1.4766	1.06393	1.48986		0.724129	0.668563	0.460218		0.526911	0.824148	0.150156		1.16875	0.914013	1.03354		0.432208	0.620727	0.183307		0.0546022	0.0220626	0.0546022		0.813461	0.945407	0.25741		0.158866	0.132666	0.0975039
k__Bacteria;p__Acidobacteria;c__Acidobacteria-6;o__iii1-15;f__	0.0477379	0.140759	0.00390016		0.0516771	0.0929719	0.00585023		0.145086	0.302889	0.00780031		0.0104004	0.0112137	0.00780031		0.0198908	0.0452392	0.00390016		0.0822283	0.19747	0.00975039		0.0170189	0.0435448	0.00390016		0.00975039	0.00827348	0.00975039		0.0523735	0.0771159	0.0117005		0.0117005	0.0182339	0.00390016
k__Bacteria;p__Acidobacteria;c__Acidobacteria-6;o__iii1-15;f__mb2424	0.0455538	0.137324	0.00390016		0.00195008	0.00225176	0.00195008		0.188768	0.282332	0.00390016		0.00390016	0.00246668	0.00390016		0.0163807	0.0226523	0.00780031		0.0825533	0.194531	0.00390016		0.0124096	0.0214202	0.00390016		0.00585023	0.00827348	0.00585023		0.016715	0.0357961	0.00390016		0.0158606	0.0382552	0.00390016
k__Bacteria;p__Acidobacteria;c__[Chloracidobacteria];o__RB41;f__Ellin6075	0.0820593	0.140633	0.0156006		0.12968	0.143562	0.0975039		0.179407	0.261848	0.0156006		0.0318513	0.0394218	0.0117005		0.0444618	0.070783	0.00975039		0.12318	0.185131	0.0448518		0.0514111	0.0740171	0.0156006		0.00390016	0.00551565	0.00390016		0.00445732	0.00416944	0.00390016		0.00910036	0.0155075	0.00390016
k__Bacteria;p__Actinobacteria;c__Acidimicrobiia;o__Acidimicrobiales;f__	0.024181	0.0504011	0.00780031		0.00292512	0.00585023	0		0.0405616	0.0620725	0.0117005		0.0149506	0.0166234	0.00780031		0.0300312	0.0667232	0.00780031		0.0224259	0.0422071	0.00585023		0.029783	0.0633526	0.0117005		0.00390016	0.00551565	0.00390016		0.0891464	0.138669	0.0156006		0.00416017	0.00902309	0
k__Bacteria;p__Actinobacteria;c__Acidimicrobiia;o__Acidimicrobiales;f__C111	0.00421217	0.00900139	0		0.000975039	0.00195008	0		0.00468019	0.0104652	0		0.00195008	0.0021362	0.00195008		0.00663027	0.0122025	0		0.00292512	0.00667806	0		0.00567295	0.0117476	0		0.00390016	0.00551565	0.00390016		0.00891464	0.0102484	0.00390016		0.00208008	0.00805613	0
k__Bacteria;p__Actinobacteria;c__Actinobacteria;o__Actinomycetales;Other	0.00951638	0.0199214	0.00390016		0.00390016	0.00318446	0.00390016		0.0124805	0.0136227	0.0117005		0.00195008	0.0021362	0.00195008		0.0148206	0.0296913	0.00390016		0.00780031	0.0105179	0.00390016		0.0127641	0.0283448	0.00390016		0.00195008	0.00275783	0.00195008		0.00390016	0.00450351	0.00390016		0.00312012	0.00796571	0
k__Bacteria;p__Actinobacteria;c__Actinobacteria;o__Actinomycetales;f__	0.0137285	0.0423085	0.00390016		0.0126755	0.00921571	0.0156006		0.0483619	0.092976	0.00780031		0.00390016	0.0060421	0		0.00273011	0.00413163	0		0.024701	0.0601993	0.00780031		0.00425472	0.00536312	0		0	0	0		0.0312012	0.0542295	0.0117005		0.00962038	0.0173086	0.00390016
k__Bacteria;p__Actinobacteria;c__Actinobacteria;o__Actinomycetales;f__ACK-M1	0.00358814	0.00388713	0.00390016		0.00390016	0.00318446	0.00390016		0.00390016	0.00551565	0		0.00195008	0.0032631	0		0.00429017	0.00387843	0.00390016		0.00390016	0.00407358	0.00390016		0.00390016	0.00390016	0.00390016		0	0	0		0.00445732	0.00416944	0.00390016		0.00208008	0.0035705	0
k__Bacteria;p__Actinobacteria;c__Actinobacteria;o__Actinomycetales;f__Actinomycetaceae	0.0702028	0.0851137	0.0234009		0.110179	0.109962	0.0838534		0.108424	0.119398	0.0312012		0.074753	0.0743864	0.0702028		0.0323713	0.0524567	0.0136505		0.104979	0.102306	0.0799532		0.0446745	0.0526554	0.0234009		0.00195008	0.00275783	0.00195008		0.0986182	0.130519	0.0273011		0.0286011	0.0477366	0.0117005
k__Bacteria;p__Actinobacteria;c__Actinobacteria;o__Actinomycetales;f__Brevibacteriaceae	0.00873635	0.0159732	0		0.0146256	0.0267144	0.00195008		0.00468019	0.00427241	0.00390016		0.00520021	0.010939	0		0.0105304	0.0182054	0		0.0110504	0.016533	0.00390016		0.00780031	0.0170004	0		0	0	0		0.0117005	0.0135105	0.0117005		0.00520021	0.0117622	0.00390016
k__Bacteria;p__Actinobacteria;c__Actinobacteria;o__Actinomycetales;f__Cellulomonadaceae	0.00920437	0.0249447	0.00390016		0.000975039	0.00195008	0		0.00702028	0.00697681	0.00780031		0.0266511	0.0488013	0.00390016		0.00312012	0.0060421	0		0.0162507	0.0349567	0.00390016		0.00283648	0.00580872	0		0.00195008	0.00275783	0.00195008		0.00222866	0.00306863	0		0.0049402	0.0140209	0
k__Bacteria;p__Actinobacteria;c__Actinobacteria;o__Actinomycetales;f__Corynebacteriaceae	0.935569	1.48416	0.440718		0.813183	0.602769	0.828783		1.45164	1.02384	1.73947		0.325013	0.17396	0.386115		1.09282	2.19989	0.196958		0.846984	0.850094	0.444618		1.19628	2.06023	0.456318		0.0331513	0.00827348	0.0331513		1.09316	1.04592	1.18955		0.280291	0.555467	0.0624025
k__Bacteria;p__Actinobacteria;c__Actinobacteria;o__Actinomycetales;f__Dermabacteraceae	0.0159126	0.0334732	0.00780031		0.00682527	0.00373412	0.00585023		0.0156006	0.0132261	0.0195008		0.00650026	0.00532863	0.00780031		0.025351	0.0519126	0.00390016		0.0110504	0.00952924	0.00975039		0.0230464	0.0498383	0.00390016		0.00585023	0.00275783	0.00585023		0.127034	0.257458	0.0351014		0.0231409	0.043467	0.00780031
k__Bacteria;p__Actinobacteria;c__Actinobacteria;o__Actinomycetales;f__Dermacoccaceae	0.0202808	0.0804195	0.00390016		0.0048752	0.00490759	0.00390016		0.0865835	0.178438	0.00780031		0.00325013	0.0038346	0.00195008		0.00351014	0.00501827	0.00195008		0.0373765	0.116061	0.00390016		0.00531839	0.00501674	0.00390016		0	0	0		0.00278583	0.00433969	0		0.0111804	0.0358325	0
k__Bacteria;p__Actinobacteria;c__Actinobacteria;o__Actinomycetales;f__Frankiaceae	0.00202808	0.00564288	0		0	0	0		0.00702028	0.0115038	0.00390016		0.00195008	0.0032631	0		0.000390016	0.00123334	0		0.00357514	0.00788115	0		0.000709119	0.00157769	0		0	0	0		0.0016715	0.00208472	0		0.00156006	0.00246668	0
k__Bacteria;p__Actinobacteria;c__Actinobacteria;o__Actinomycetales;f__Intrasporangiaceae	0.0823713	0.173824	0.0234009		0.12578	0.209991	0.0234009		0.0631825	0.0617532	0.0351014		0.161856	0.313576	0.0351014		0.0269111	0.0296714	0.0175507		0.147231	0.237442	0.048752		0.0262374	0.0262843	0.0156006		0.00195008	0.00275783	0.00195008		0.132605	0.197706	0.0351014		0.0278211	0.0365233	0.0117005
k__Bacteria;p__Actinobacteria;c__Actinobacteria;o__Actinomycetales;f__Kineosporiaceae	0.00343214	0.00440677	0.00390016		0.00780031	0.0084253	0.00585023		0.00624025	0.0021362	0.00780031		0.00195008	0.0021362	0.00195008		0.00117005	0.00188395	0		0.00520021	0.0053459	0.00390016		0.00212736	0.00268156	0		0	0	0		0.00334299	0.00570924	0		0.00026001	0.00100702	0
k__Bacteria;p__Actinobacteria;c__Actinobacteria;o__Actinomycetales;f__Microbacteriaceae	0.180655	0.27493	0.101404		0.102379	0.0420512	0.107254		0.517161	0.497278	0.358814		0.101404	0.102449	0.0624025		0.0912637	0.0808795	0.0838534		0.281786	0.370013	0.132605		0.101759	0.0755555	0.113105		0.00780031	0.00551565	0.00780031		0.24181	0.333412	0.0858034		0.0434217	0.048643	0.0234009
k__Bacteria;p__Actinobacteria;c__Actinobacteria;o__Actinomycetales;f__Micrococcaceae	0.455538	0.73375	0.163807		0.695203	0.587483	0.563573		1.11154	1.41039	0.163807		0.209958	0.154032	0.187207		0.179017	0.183353	0.0936037		0.733879	0.985495	0.234009		0.2333	0.190811	0.218409		0.00780031	0.0110313	0.00780031		0.389458	0.494523	0.323713		0.132345	0.227141	0.0390016
k__Bacteria;p__Actinobacteria;c__Actinobacteria;o__Actinomycetales;f__Mycobacteriaceae	0.0333853	0.110514	0.00390016		0.164782	0.260784	0.050702		0.00624025	0.00591488	0.00390016		0.0182007	0.0336108	0.00390016		0.00351014	0.00534446	0		0.0624025	0.157436	0.00390016		0.00780031	0.00971131	0.00390016		0	0	0		0.00557165	0.00977821	0		0.0026001	0.00282273	0.00390016
k__Bacteria;p__Actinobacteria;c__Actinobacteria;o__Actinomycetales;f__Nocardiaceae	0.16209	0.358913	0.0429017		0.0858034	0.0566978	0.099454		0.478939	0.740544	0.175507		0.113755	0.109104	0.0682527		0.0631825	0.145974	0.0175507		0.251885	0.491857	0.099454		0.0936037	0.151525	0.0234009		0	0	0		0.122019	0.125367	0.0663027		0.0733229	0.20275	0.0156006
k__Bacteria;p__Actinobacteria;c__Actinobacteria;o__Actinomycetales;f__Nocardioidaceae	0.10936	0.160533	0.0468019		0.0877535	0.142146	0.0234009		0.188768	0.211142	0.140406		0.157956	0.233394	0.0780031		0.049142	0.0509581	0.0331513		0.139106	0.153426	0.0897036		0.0964402	0.180009	0.0312012		0.00195008	0.00275783	0.00195008		0.107533	0.12541	0.0546022		0.024441	0.0418626	0.0117005
k__Bacteria;p__Actinobacteria;c__Actinobacteria;o__Actinomycetales;f__Pseudonocardiaceae	0.0263651	0.0473308	0.00780031		0.0984789	0.0909874	0.0877535		0.0156006	0.0176587	0.00780031		0.0123505	0.0175146	0.00780031		0.0113105	0.0121191	0.00975039		0.0432267	0.0638366	0.00975039		0.0113459	0.015251	0.00780031		0.00780031	0.00551565	0.00780031		0.0462447	0.10041	0.0117005		0.0582423	0.16375	0.00780031
k__Bacteria;p__Actinobacteria;c__Actinobacteria;o__Actinomycetales;f__Sporichthyaceae	0.0589704	0.196269	0.00780031		0.0282761	0.0360808	0.0136505		0.25429	0.41225	0.0351014		0.00455018	0.0038346	0.00585023		0.00624025	0.00846533	0.00390016		0.116355	0.277621	0.0117005		0.00709119	0.00795826	0.00390016		0	0	0		0.00891464	0.00583474	0.00780031		0.0208008	0.0667382	0.00390016
k__Bacteria;p__Actinobacteria;c__Actinobacteria;o__Actinomycetales;f__Streptomycetaceae	0.0162246	0.0470407	0.00390016		0.00975039	0.0103188	0.00780031		0.0546022	0.102708	0.00780031		0.00585023	0.00409052	0.00585023		0.00585023	0.0118083	0.00390016		0.0263261	0.0668763	0.00780031		0.00815487	0.0120153	0.00390016		0	0	0		0.00278583	0.00370979	0		0.0361414	0.117491	0.00390016
k__Bacteria;p__Actinobacteria;c__Actinobacteria;o__Actinomycetales;f__Yaniellaceae	0.0132605	0.0449929	0.00390016		0.0594774	0.1112	0.00585023		0.00390016	0.00390016	0.00390016		0.0104004	0.0134353	0.00585023		0.00117005	0.00188395	0		0.00585023	0.00990866	0.00195008		0.0237555	0.0672922	0.00390016		0	0	0		0.000557165	0.00147412	0		0.00026001	0.00100702	0
k__Bacteria;p__Actinobacteria;c__Actinobacteria;o__Bifidobacteriales;f__Bifidobacteriaceae	0.0213729	0.0351397	0.00390016		0.049727	0.0560117	0.0448518		0.0202808	0.0327938	0.00390016		0.00845034	0.0169855	0.00195008		0.0183307	0.0336033	0.00390016		0.0126755	0.0239341	0.00390016		0.0343923	0.0444966	0.00390016		0.00195008	0.00275783	0.00195008		0.0156006	0.0312824	0.00390016		0.00468019	0.0087459	0.00390016
k__Bacteria;p__Actinobacteria;c__Coriobacteriia;o__Coriobacteriales;f__Coriobacteriaceae	0.0393136	0.129881	0.00390016		0.000975039	0.00195008	0		0.0265211	0.050657	0.00390016		0.115705	0.25717	0.00390016		0.0152106	0.0426627	0.00195008		0.0685777	0.18299	0.00390016		0.0141824	0.0406168	0.00390016		0.00195008	0.00275783	0.00195008		0.00780031	0.0156006	0.00390016		0.00806032	0.0123744	0.00390016
k__Bacteria;p__Actinobacteria;c__Thermoleophilia;o__Gaiellales;f__Gaiellaceae	0.0380655	0.0954694	0.00390016		0.00195008	0.00225176	0.00195008		0.0569423	0.116503	0.00390016		0.0734529	0.157083	0.00780031		0.0218409	0.0515516	0.00390016		0.0614275	0.128378	0.00780031		0.0187917	0.0494818	0.00390016		0.00390016	0	0.00390016		0.0395587	0.0626631	0.0195008		0.00936037	0.0205744	0
k__Bacteria;p__Actinobacteria;c__Thermoleophilia;o__Solirubrobacterales;f__	0.0143526	0.0352225	0.00390016		0.0594774	0.0772438	0.0331513		0.00468019	0.00640861	0		0.0110504	0.0180281	0.00390016		0.00312012	0.00402806	0.00195008		0.0266511	0.0487366	0.00780031		0.00283648	0.00352782	0.00390016		0.00390016	0.00551565	0.00390016		0.00724315	0.0126236	0.00390016		0.025741	0.0858389	0
k__Bacteria;p__Actinobacteria;c__Thermoleophilia;o__Solirubrobacterales;f__Patulibacteraceae	0.0179407	0.03947	0		0.0282761	0.0345004	0.0175507		0.00624025	0.00591488	0.00390016		0.025351	0.0476234	0.00390016		0.0152106	0.0481002	0		0.0159256	0.0338564	0.00390016		0.0234009	0.0487441	0		0	0	0		0.00668598	0.0116384	0		0.00130005	0.00240723	0
k__Bacteria;p__Armatimonadetes;c__[Fimbriimonadia];o__[Fimbriimonadales];f__[Fimbriimonadaceae]	0.0141966	0.0661388	0		0.000975039	0.00195008	0		0.0670827	0.147831	0		0.000650026	0.00159223	0		0.00117005	0.0026324	0		0.0282761	0.0955068	0		0.00106368	0.00252211	0		0.00195008	0.00275783	0.00195008		0.00222866	0.00306863	0		0.00208008	0.00605407	0
k__Bacteria;p__Bacteroidetes;c__Bacteroidia;o__Bacteroidales;f__	0.0686427	0.275824	0.00780031		0.00390016	0.00318446	0.00390016		0.0343214	0.0428485	0.0156006		0.24051	0.56247	0.00780031		0.00858034	0.00877896	0.00585023		0.13488	0.395873	0.00780031		0.00850943	0.00833177	0.00780031		0.00195008	0.00275783	0.00195008		0.00445732	0.00416944	0.00390016		0.0322413	0.0776466	0.00390016
k__Bacteria;p__Bacteroidetes;c__Bacteroidia;o__Bacteroidales;f__Bacteroidaceae	0.0658346	0.148523	0.0117005		0.0711778	0.126915	0.0117005		0.0101404	0.00854481	0.00780031		0.178757	0.269923	0.0117005		0.023791	0.027298	0.0175507		0.11473	0.206058	0.00975039		0.0237555	0.0255426	0.0156006		0.00390016	0	0.00390016		0.32427	0.59891	0.0234009		0.0356214	0.0448788	0.0156006
k__Bacteria;p__Bacteroidetes;c__Bacteroidia;o__Bacteroidales;f__Porphyromonadaceae	0.484711	1.07773	0.101404		0.407566	0.313997	0.427067		0.163807	0.129265	0.124805		0.956838	1.92936	0.181357		0.392746	0.878172	0.0643526		0.611674	1.36103	0.181357		0.428308	0.828351	0.0819033		0.0331513	0.0413674	0.0331513		0.520392	0.7049	0.175507		0.322673	0.570912	0.113105
k__Bacteria;p__Bacteroidetes;c__Bacteroidia;o__Bacteroidales;f__Prevotellaceae	0.0294852	0.108978	0		0.0048752	0.00738288	0.00195008		0.0132605	0.0233358	0.00390016		0.0910036	0.221007	0		0.0105304	0.0306024	0		0.0513521	0.155312	0.00195008		0.0106368	0.0291908	0		0.00195008	0.00275783	0.00195008		0.0200579	0.0148392	0.0156006		0.00442018	0.00895055	0
k__Bacteria;p__Bacteroidetes;c__Bacteroidia;o__Bacteroidales;f__[Paraprevotellaceae]	0.0773791	0.124808	0.0273011		0.117005	0.161217	0.050702		0.0351014	0.0167752	0.0273011		0.152756	0.209731	0.0273011		0.0374415	0.0325896	0.025351		0.120255	0.170384	0.0273011		0.0404198	0.0338785	0.0234009		0.0234009	0.0110313	0.0234009		8.04602	20.1968	0.175507		0.124805	0.219015	0.0351014
k__Bacteria;p__Bacteroidetes;c__Cytophagia;o__Cytophagales;f__Cytophagaceae	0.585803	1.10569	0.210608		0.797582	1.06211	0.329563		1.73167	1.99914	0.780031		0.163807	0.14835	0.109204		0.181357	0.213899	0.0799532		1.03647	1.48384	0.349064		0.198199	0.194123	0.152106		0.0136505	0.00275783	0.0136505		0.329285	0.300758	0.288612		0.129485	0.159622	0.0702028
k__Bacteria;p__Bacteroidetes;c__Flavobacteriia;o__Flavobacteriales;f__Flavobacteriaceae	0.114977	0.405677	0.0117005		0.00292512	0.00195008	0.00390016		0.0967239	0.164117	0.0234009		0.374415	0.810054	0.0312012		0.0132605	0.0145001	0.00975039		0.223934	0.577792	0.0175507		0.0163097	0.0180268	0.0117005		0.00390016	0.00551565	0.00390016		0.0601738	0.106164	0.0195008		0.0197608	0.0468359	0.00780031
k__Bacteria;p__Bacteroidetes;c__Flavobacteriia;o__Flavobacteriales;f__[Weeksellaceae]	1.77754	2.95687	0.780031		0.458268	0.54141	0.218409		3.75897	3.14303	2.04368		0.808632	0.788436	0.592824		1.89587	3.85813	0.663027		1.99298	2.47822	1.10764		1.86073	3.68125	0.546022		0.0273011	0.00551565	0.0273011		0.578895	0.605433	0.390016		0.234269	0.606771	0.050702
k__Bacteria;p__Bacteroidetes;c__Sphingobacteriia;o__Sphingobacteriales;f__Sphingobacteriaceae	0.0765991	0.095626	0.0156006		0.11408	0.111973	0.111154		0.0436817	0.064759	0.00780031		0.0390016	0.0575323	0.0156006		0.100624	0.117016	0.0526521		0.0536271	0.0719754	0.0156006		0.114877	0.11378	0.0897036		0.00390016	0	0.00390016		0.0245153	0.0268058	0.0156006		0.0514821	0.108317	0.0156006
k__Bacteria;p__Bacteroidetes;c__[Rhodothermi];o__[Rhodothermales];f__Rhodothermaceae	0.000780031	0.00390016	0		0	0	0		0.00390016	0.00872101	0		0	0	0		0	0	0		0.00162507	0.00562939	0		0	0	0		0	0	0		0.0144863	0.0181143	0		0	0	0
k__Bacteria;p__Bacteroidetes;c__[Saprospirae];o__[Saprospirales];f__Chitinophagaceae	5.94633	6.62686	3.15133		6.02282	4.54508	4.96295		15.1817	7.10591	15.6435		5.68383	5.15355	4.09906		1.45554	1.78414	0.684477		9.64996	7.42797	8.21568		2.96164	3.42099	1.75117		0.140406	0.0220626	0.140406		9.57154	15.1687	2.90952		4.78107	6.70688	0.795632
k__Bacteria;p__Bacteroidetes;c__[Saprospirae];o__[Saprospirales];f__Saprospiraceae	0.0102964	0.0354943	0.00390016		0.00780031	0.0084253	0.00585023		0.0390016	0.0785376	0.00390016		0.0026001	0.00201403	0.00390016		0.00156006	0.00272701	0		0.0175507	0.0510554	0.00390016		0.00425472	0.00563962	0.00390016		0	0	0		0.00390016	0.00390016	0.00390016		0.00546022	0.0158631	0
k__Bacteria;p__Chlamydiae;c__Chlamydiia;o__Chlamydiales;f__Chlamydiaceae	0.0443058	0.0137836	0.0429017		0.0438768	0.0181193	0.0468019		0.0413417	0.00897883	0.0429017		0.0468019	0.017442	0.0448518		0.0444618	0.0135355	0.0429017		0.0429017	0.0126653	0.0429017		0.0468019	0.0146969	0.0468019		0.0390016	0.0220626	0.0390016		0.044016	0.0242223	0.0312012		5.72257	15.7391	0.074103
k__Bacteria;p__Chlamydiae;c__Chlamydiia;o__Chlamydiales;f__Parachlamydiaceae	0.00202808	0.00391961	0		0.00195008	0.00225176	0.00195008		0.000780031	0.0017442	0		0.0026001	0.00472332	0		0.00234009	0.00493335	0		0.00130005	0.0019203	0		0.00283648	0.00554067	0		0.00195008	0.00275783	0.00195008		0	0	0		0.0210608	0.0596573	0
k__Bacteria;p__Chlorobi;c__SJA-28;o__;f__	0.0162246	0.0674276	0		0.00195008	0.00225176	0.00195008		0.0733229	0.14878	0.00390016		0.00325013	0.00518393	0		0.00117005	0.00188395	0		0.0325013	0.0967469	0.00390016		0.00141824	0.00196773	0		0	0	0		0.0016715	0.00306863	0		0.0205408	0.0741831	0
k__Bacteria;p__Chloroflexi;c__Ellin6529;o__;f__	0.0141966	0.054029	0.00390016		0.0048752	0.00585023	0.00390016		0.0561622	0.121238	0.00390016		0.00325013	0.0038346	0.00195008		0.00351014	0.00287779	0.00390016		0.025351	0.0780474	0.00390016		0.00425472	0.00407358	0.00390016		0.00195008	0.00275783	0.00195008		0.074103	0.190922	0		0.00390016	0.00642554	0
k__Bacteria;p__Chloroflexi;c__Gitt-GS-136;o__;f__	0.0806552	0.321354	0.00390016		0.0321763	0.0617798	0.00195008		0.358034	0.704118	0.00780031		0.00390016	0.00348841	0.00390016		0.0074103	0.00890322	0.00390016		0.161856	0.459787	0.00585023		0.00567295	0.00912397	0.00390016		0.00585023	0.00275783	0.00585023		0.0562737	0.142072	0		0.0049402	0.00786505	0.00390016
k__Bacteria;p__Chloroflexi;c__Thermomicrobia;o__JG30-KF-CM45;f__	0.0112324	0.0219278	0		0.0185257	0.0370515	0		0.00702028	0.0156978	0		0	0	0		0.0171607	0.0236309	0.00195008		0.00520021	0.0122584	0		0.0198553	0.0289482	0		0	0	0		0.00724315	0.0158311	0		0.00130005	0.00240723	0
k__Bacteria;p__Cyanobacteria;c__Chloroplast;o__Chlorophyta;f__	0.21092	0.666267	0.0117005		0.0204758	0.0147228	0.0195008		0.932917	1.3543	0.202808		0.024701	0.0265287	0.0136505		0.0378315	0.0774824	0.00780031		0.398466	0.943342	0.0117005		0.0439654	0.0711517	0.0156006		0.00390016	0	0.00390016		0.0211723	0.0152484	0.0273011		0.00884035	0.00971877	0.00780031
k__Bacteria;p__Cyanobacteria;c__Chloroplast;o__Chlorophyta;f__Trebouxiophyceae	0.0764431	0.246326	0.00390016		0.00682527	0.00585023	0.00780031		0.226209	0.467181	0.00780031		0.115705	0.279602	0.00195008		0.00585023	0.0132898	0		0.0952288	0.304528	0.00390016		0.0694937	0.205	0.00390016		0.00195008	0.00275783	0.00195008		0.0222866	0.0419887	0.00390016		0.00234009	0.00355015	0
k__Bacteria;p__Cyanobacteria;c__Chloroplast;o__Streptophyta;f__	0.677847	0.894871	0.273011		1.21685	0.968595	1.2032		1.32917	1.44241	1.16615		0.428367	0.532336	0.206708		0.286271	0.404891	0.0799532		0.717954	1.03704	0.323713		0.750957	0.805273	0.608424		0.0351014	0.00551565	0.0351014		0.746601	0.937588	0.429017		0.283151	0.455641	0.0624025
k__Bacteria;p__Cyanobacteria;c__Oscillatoriophycideae;o__Chroococcales;f__Xenococcaceae	0.0163807	0.0572429	0.00390016		0.00195008	0.00225176	0.00195008		0.0663027	0.124683	0.00780031		0.00455018	0.00624837	0.00195008		0.00429017	0.00851509	0		0.0295762	0.0819869	0.00390016		0.00460928	0.00814716	0		0.00195008	0.00275783	0.00195008		0.0183864	0.0289869	0.00390016		0.00442018	0.0129241	0
k__Bacteria;p__FBP;c__;o__;f__	0.0165367	0.0539515	0		0.0204758	0.0409516	0		0.0530421	0.116438	0		0.00780031	0.0154044	0.00195008		0.00195008	0.0033145	0		0.0325013	0.0761976	0		0.0017728	0.00319891	0		0.00195008	0.00275783	0.00195008		0.00947181	0.0216985	0		0.000780031	0.00218647	0
k__Bacteria;p__Firmicutes;c__Bacilli;o__Bacillales;Other	0.0143526	0.0118469	0.0117005		0.0126755	0.0132739	0.00975039		0.0140406	0.00652621	0.0156006		0.0201508	0.019173	0.0156006		0.0117005	0.00780031	0.0117005		0.0195008	0.0136125	0.0175507		0.0102822	0.00785332	0.0117005		0.00585023	0.00827348	0.00585023		0.00557165	0.00589648	0.00390016		0.0296412	0.0338984	0.0117005
k__Bacteria;p__Firmicutes;c__Bacilli;o__Bacillales;f__	0.00764431	0.0128607	0.00390016		0.0136505	0.0172961	0.00780031		0.00312012	0.0032631	0.00390016		0.00390016	0.00652621	0		0.00975039	0.0164702	0.00390016		0.00422517	0.00483663	0.00390016		0.012055	0.0181644	0.00390016		0.00390016	0.00551565	0.00390016		0.00724315	0.0159904	0		0.00208008	0.0035705	0
k__Bacteria;p__Firmicutes;c__Bacilli;o__Bacillales;f__Bacillaceae	0.295788	0.372129	0.120905		0.242785	0.199109	0.198908		0.519501	0.618906	0.429017		0.25416	0.23746	0.200858		0.230109	0.345682	0.0780031		0.365315	0.425058	0.218409		0.269465	0.334971	0.101404		0.0234009	0.00551565	0.0234009		0.367729	0.45605	0.120905		0.0946438	0.117028	0.0624025
k__Bacteria;p__Firmicutes;c__Bacilli;o__Bacillales;f__Planococcaceae	0.30858	0.725963	0.0663027		0.270086	0.324149	0.148206		0.275351	0.461527	0.0663027		0.681227	1.40827	0.0643526		0.117005	0.198197	0.0331513		0.467044	1.01508	0.0877535		0.187917	0.262088	0.074103		0.0214509	0.0303361	0.0214509		0.0317584	0.0212941	0.0273011		0.076183	0.0950307	0.0273011
k__Bacteria;p__Firmicutes;c__Bacilli;o__Bacillales;f__Staphylococcaceae	4.38549	9.32513	1.28705		8.83093	15.2926	1.57761		4.11778	2.84433	3.47894		7.69501	14.6331	1.79407		0.75546	0.781899	0.323713		8.05025	12.6474	2.20359		1.15055	1.26375	0.421217		0.189158	0.0910083	0.189158		1.31658	1.39395	0.549922		6.4025	9.11511	2.06708
k__Bacteria;p__Firmicutes;c__Bacilli;o__Bacillales;f__[Thermicanaceae]	0.0156006	0.0390665	0.00390016		0.0185257	0.0269035	0.00780031		0.00156006	0.0021362	0		0.0338014	0.0752909	0.00195008		0.0105304	0.0177351	0.00195008		0.00455018	0.00702291	0.00195008		0.0304921	0.056298	0.00390016		0	0	0		0.00111433	0.00190308	0		0.000780031	0.00218647	0
k__Bacteria;p__Firmicutes;c__Bacilli;o__Gemellales;f__Gemellaceae	0.0285491	0.0739979	0.00780031		0.0175507	0.0136969	0.0175507		0.0101404	0.00652621	0.0117005		0.0793032	0.145087	0.0234009		0.0117005	0.0234731	0.00390016		0.050702	0.104096	0.0156006		0.00886399	0.00924442	0.00780031		0.00390016	0	0.00390016		0.0317584	0.0560877	0.00390016		0.0317213	0.0756249	0.00780031
k__Bacteria;p__Firmicutes;c__Bacilli;o__Lactobacillales;Other	0.205616	0.440757	0.0858034		0.799532	0.974305	0.485569		0.0858034	0.0442113	0.0624025		0.141056	0.140674	0.111154		0.0666927	0.0280914	0.0663027		0.175507	0.234204	0.099454		0.263438	0.630267	0.0702028		0.0682527	0.0358517	0.0682527		0.109204	0.183749	0.0468019		0.0977639	0.113205	0.0546022
k__Bacteria;p__Firmicutes;c__Bacilli;o__Lactobacillales;f__Aerococcaceae	5.53198	8.17564	0.655226		0.268136	0.137721	0.25546		0.354134	0.195852	0.362715		7.15874	12.8695	1.40601		9.25039	6.47068	9.32332		1.68682	2.65979	0.446568		8.36513	10.6593	5.23401		13.0207	3.5052	13.0207		0.534879	0.868543	0.171607		1.58892	1.95058	0.639626
k__Bacteria;p__Firmicutes;c__Bacilli;o__Lactobacillales;f__Carnobacteriaceae	0.025117	0.0476085	0.0117005		0.0633775	0.10355	0.0156006		0.00390016	0.00390016	0.00390016		0.026001	0.0415447	0.0136505		0.0198908	0.023933	0.0136505		0.0364015	0.0647373	0.0117005		0.0156006	0.022875	0.0117005		0.00975039	0.00827348	0.00975039		0.00278583	0.00294824	0.00390016		0.00962038	0.0110182	0.00390016
k__Bacteria;p__Firmicutes;c__Bacilli;o__Lactobacillales;f__Enterococcaceae	0.224961	0.410589	0.0663027		0.519696	0.740402	0.218409		0.348674	0.57148	0.0663027		0.186557	0.278935	0.0526521		0.0682527	0.0553782	0.048752		0.37344	0.557786	0.074103		0.095022	0.105438	0.0663027		0.048752	0.00827348	0.048752		0.102518	0.0800155	0.120905		0.0629225	0.0860925	0.0273011
k__Bacteria;p__Firmicutes;c__Bacilli;o__Lactobacillales;f__Lactobacillaceae	0.143682	0.323565	0.0390016		0.0399766	0.0194683	0.0468019		0.340094	0.62172	0.0390016		0.203458	0.3322	0.0526521		0.051092	0.0885268	0.0234009		0.176157	0.405718	0.0409516		0.130833	0.256234	0.0390016		0.0195008	0.0110313	0.0195008		0.0384444	0.0573393	0.0117005		0.0647426	0.0932642	0.0273011
k__Bacteria;p__Firmicutes;c__Bacilli;o__Lactobacillales;f__Leuconostocaceae	0.0429017	0.177874	0.00390016		0.00877535	0.00666078	0.00975039		0.196568	0.390908	0.00390016		0.00325013	0.0038346	0.00195008		0.00351014	0.00501827	0.00195008		0.0845034	0.255666	0.00390016		0.00496383	0.00606494	0.00390016		0.00195008	0.00275783	0.00195008		0.00334299	0.00350911	0.00390016		0.00416017	0.00813665	0
k__Bacteria;p__Firmicutes;c__Bacilli;o__Lactobacillales;f__Streptococcaceae	0.375819	0.371432	0.23791		0.470944	0.528605	0.24571		0.429797	0.290691	0.429017		0.648076	0.464334	0.423167		0.147426	0.0663613	0.132605		0.597049	0.433823	0.425117		0.182598	0.101071	0.187207		0.111154	0.0248204	0.111154		0.596167	0.729855	0.296412		3.18357	10.1896	0.144306
k__Bacteria;p__Firmicutes;c__Clostridia;o__Clostridiales;f__	0.050702	0.10681	0.0117005		0.00780031	0.0084253	0.00585023		0.0273011	0.0148514	0.0351014		0.151456	0.192944	0.050702		0.0191108	0.024902	0.0117005		0.0867785	0.147027	0.0273011		0.0195008	0.0237878	0.0117005		0.00585023	0.00275783	0.00585023		0.0378872	0.0546817	0.0117005		0.0819033	0.20806	0.0195008
k__Bacteria;p__Firmicutes;c__Clostridia;o__Clostridiales;f__Clostridiaceae	0.098752	0.146985	0.0312012		0.0234009	0.00636893	0.0234009		0.166927	0.143524	0.195008		0.175507	0.244014	0.0409516		0.048752	0.0596113	0.0273011		0.160231	0.190397	0.050702		0.047511	0.0550687	0.0312012		0.0117005	0.00551565	0.0117005		0.0501449	0.0917554	0.0156006		0.0582423	0.0757484	0.0195008
k__Bacteria;p__Firmicutes;c__Clostridia;o__Clostridiales;f__Lachnospiraceae	0.638066	1.51302	0.0936037		0.275936	0.357857	0.159906		0.469579	0.882697	0.0936037		1.85907	2.7949	0.702028		0.134555	0.162056	0.050702		1.20645	2.07201	0.204758		0.125869	0.157926	0.0468019		0.0448518	0.0137891	0.0448518		0.205594	0.185298	0.128705		0.181227	0.379914	0.0663027
k__Bacteria;p__Firmicutes;c__Clostridia;o__Clostridiales;f__Peptococcaceae	0.0486739	0.0940504	0.00780031		0.00780031	0.0084253	0.00585023		0.0109204	0.00508518	0.00780031		0.101404	0.157559	0.0370515		0.0522621	0.0797431	0.00780031		0.0555772	0.116592	0.00975039		0.0478656	0.0770829	0.00780031		0.0117005	0.00551565	0.0117005		0.0568308	0.0770501	0.0117005		0.0423817	0.111283	0.00780031
k__Bacteria;p__Firmicutes;c__Clostridia;o__Clostridiales;f__Peptostreptococcaceae	0.0594384	0.0809559	0.0273011		0.0360764	0.0261388	0.0331513		0.0312012	0.0300843	0.0312012		0.118955	0.121589	0.099454		0.0471919	0.0736213	0.025351		0.0809282	0.0929831	0.0448518		0.0460928	0.0696332	0.0273011		0.00390016	0.00551565	0.00390016		0.0679741	0.100067	0.0117005		0.0322413	0.055382	0.0117005
k__Bacteria;p__Firmicutes;c__Clostridia;o__Clostridiales;f__Ruminococcaceae	0.113105	0.244616	0.0195008		0.0429017	0.0605048	0.0195008		0.184087	0.227323	0.0273011		0.219709	0.441595	0.0546022		0.0417317	0.0938931	0.0117005		0.185257	0.333841	0.0234009		0.0531839	0.0931684	0.0117005		0.00975039	0.00275783	0.00975039		0.0401159	0.0514818	0.0234009		0.126625	0.205045	0.0390016
k__Bacteria;p__Firmicutes;c__Clostridia;o__Clostridiales;f__Veillonellaceae	0.170359	0.363886	0.0195008		0.00975039	0.00503508	0.00975039		0.160686	0.299023	0.0351014		0.50507	0.608928	0.226209		0.0386115	0.0432138	0.0136505		0.290562	0.497615	0.0331513		0.0687846	0.106942	0.0195008		0.00780031	0	0.00780031		0.0484734	0.0700168	0.00780031		0.0564223	0.0917972	0.0156006
k__Bacteria;p__Firmicutes;c__Clostridia;o__Clostridiales;f__[Acidaminobacteraceae]	0.0482059	0.067514	0.0156006		0.0468019	0.0704911	0.0156006		0.0608424	0.0991898	0.0156006		0.0721529	0.0682137	0.0429017		0.0280811	0.0511765	0.0117005		0.0728029	0.0803665	0.025351		0.0283648	0.0487782	0.0117005		0.00975039	0.00275783	0.00975039		0.0423446	0.0373023	0.0312012		0.796672	3.01013	0.0117005
k__Bacteria;p__Firmicutes;c__Clostridia;o__Clostridiales;f__[Mogibacteriaceae]	0.00826833	0.0143442	0.00390016		0.0282761	0.0285494	0.025351		0.00780031	0.00729652	0.00390016		0.00650026	0.00532863	0.00585023		0.00156006	0.00272701	0		0.00975039	0.0131474	0.00390016		0.00815487	0.0169515	0.00390016		0	0	0		0.00612882	0.00807409	0.00390016		0.0200208	0.0392478	0.00390016
k__Bacteria;p__Firmicutes;c__Clostridia;o__Clostridiales;f__[Tissierellaceae]	0.0366615	0.0600421	0.0117005		0.050702	0.045927	0.050702		0.0592824	0.106646	0.0117005		0.0396516	0.0537835	0.0136505		0.0179407	0.0384868	0.00390016		0.0594774	0.0744497	0.0234009		0.0184371	0.0360038	0.00390016		0	0	0		0.0729886	0.127194	0.00780031		0.0358814	0.0896454	0.0156006
k__Bacteria;p__Firmicutes;c__Erysipelotrichi;o__Erysipelotrichales;f__Erysipelotrichaceae	0.0580343	0.151699	0.00780031		0.00877535	0.00666078	0.00975039		0.161466	0.321918	0.0195008		0.0624025	0.0960738	0.00780031		0.0234009	0.0424064	0.00780031		0.100104	0.212011	0.0175507		0.0216281	0.0407324	0.00780031		0.00585023	0.00275783	0.00585023		0.00947181	0.00867939	0.00780031		0.0169007	0.0185099	0.0156006
k__Bacteria;p__Fusobacteria;c__Fusobacteriia;o__Fusobacteriales;f__Fusobacteriaceae	0.456786	1.03113	0.0429017		0.188183	0.201589	0.191108		0.0873635	0.137521	0.0156006		1.00624	1.54928	0.185257		0.419267	1.08127	0.0409516		0.603874	1.13169	0.216459		0.371933	1.03655	0.0273011		0.0409516	0.0248204	0.0409516		0.193336	0.381251	0.0195008		0.206188	0.306896	0.0273011
k__Bacteria;p__Fusobacteria;c__Fusobacteriia;o__Fusobacteriales;f__Leptotrichiaceae	0.194228	0.538797	0.0156006		0.174532	0.298702	0.0370515		0.0280811	0.0371437	0.0156006		0.621425	1.01747	0.0312012		0.0288612	0.0330019	0.0156006		0.36954	0.753546	0.0117005		0.0308467	0.0336163	0.0156006		0.0409516	0.0193048	0.0409516		0.0295298	0.0333881	0.0117005		0.294332	0.791808	0.0156006
k__Bacteria;p__GN02;c__BD1-5;o__;f__	0.0536661	0.112848	0.0156006		0.11603	0.216482	0.00975039		0.0163807	0.013899	0.0195008		0.0968539	0.152224	0.0409516		0.0214509	0.0219281	0.0156006		0.0936037	0.154876	0.025351		0.0184371	0.0218611	0.0117005		0.00780031	0	0.00780031		0.0501449	0.0555882	0.0195008		0.0327613	0.0882972	0.0117005
k__Bacteria;p__Gemmatimonadetes;c__Gemm-3;o__;f__	0.00124805	0.00244603	0		0.00292512	0.00373412	0.00195008		0.00156006	0.0021362	0		0	0	0		0.00117005	0.0026324	0		0.00130005	0.00254032	0		0.00141824	0.00262948	0		0	0	0		0.0534879	0.136389	0		0.00312012	0.0071003	0
k__Bacteria;p__Gemmatimonadetes;c__Gemmatimonadetes;o__;f__	0.00390016	0.0147658	0		0.000975039	0.00195008	0		0.0163807	0.0323266	0.00390016		0	0	0		0.00117005	0.0026324	0		0.00715029	0.0211561	0		0.000709119	0.00235188	0		0.00195008	0.00275783	0.00195008		0.0122576	0.0256175	0.00390016		0.0540822	0.206229	0
k__Bacteria;p__OD1;c__ZB2;o__;f__	0.0536661	0.112014	0.0195008		0.0321763	0.0356568	0.0234009		0.166147	0.224887	0.0936037		0.0195008	0.021645	0.0117005		0.0265211	0.0382931	0.00390016		0.0819033	0.155589	0.0292512		0.0322649	0.0385737	0.0195008		0.00195008	0.00275783	0.00195008		0.0490305	0.070414	0.00780031		0.0111804	0.0276124	0
k__Bacteria;p__OP3;c__BD4-9;o__;f__	0.000936037	0.00170004	0		0.00195008	0.00225176	0.00195008		0.000780031	0.0017442	0		0.000650026	0.00159223	0		0.000780031	0.00164445	0		0.000975039	0.00176391	0		0.00106368	0.00182176	0		0	0	0		0.00222866	0.00306863	0		0.00182007	0.00249587	0
k__Bacteria;p__Planctomycetes;c__Planctomycetia;o__Gemmatales;f__Gemmataceae	0.0316693	0.0616496	0.00390016		0.0536271	0.0448518	0.0546022		0.0569423	0.125158	0		0.0175507	0.0392155	0.00195008		0.0187207	0.027566	0.00390016		0.0425767	0.0821049	0.00390016		0.0251737	0.0366018	0.00390016		0.00195008	0.00275783	0.00195008		0.00111433	0.00294824	0		0.00728029	0.0194375	0
k__Bacteria;p__Planctomycetes;c__Planctomycetia;o__Pirellulales;f__Pirellulaceae	0.0316693	0.0902904	0		0.00195008	0.00225176	0.00195008		0.116225	0.18402	0		0.00130005	0.00201403	0		0.0195008	0.0392607	0		0.049077	0.125814	0		0.0184371	0.037372	0.00390016		0	0	0		0.0468019	0.123826	0		0.0104004	0.0339901	0
k__Bacteria;p__Planctomycetes;c__Planctomycetia;o__Planctomycetales;f__Planctomycetaceae	0.0198128	0.0483593	0.00390016		0.050702	0.101404	0		0.000780031	0.0017442	0		0.024051	0.0532149	0.00390016		0.0144306	0.0237629	0.00390016		0.0120255	0.0380125	0		0.0312012	0.0612958	0.00390016		0.00390016	0	0.00390016		0.0156006	0.023509	0.00390016		0.00390016	0.0151052	0
k__Bacteria;p__Proteobacteria;c__Alphaproteobacteria;o__;f__	0.00639626	0.0194318	0		0.00195008	0.00225176	0.00195008		0.0218409	0.0425993	0		0.00195008	0.0032631	0		0.00312012	0.00513479	0		0.0107254	0.0275845	0.00195008		0.00283648	0.0049613	0		0	0	0		0.00334299	0.00350911	0.00390016		0.00364015	0.00344663	0.00390016
k__Bacteria;p__Proteobacteria;c__Alphaproteobacteria;o__Caulobacterales;f__Caulobacteraceae	0.119969	0.215829	0.0234009		0.147231	0.168758	0.0955538		0.399376	0.347712	0.577223		0.024051	0.016065	0.0195008		0.0269111	0.0372936	0.0117005		0.219059	0.282308	0.0429017		0.032974	0.0363934	0.0156006		0.00390016	0.00551565	0.00390016		0.14152	0.207684	0.0351014		0.0314613	0.0298292	0.0273011
k__Bacteria;p__Proteobacteria;c__Alphaproteobacteria;o__Rhizobiales;Other	0.0201248	0.0662326	0.00390016		0.000975039	0.00195008	0		0.0717629	0.145241	0.00780031		0.00520021	0.00636893	0.00390016		0.0109204	0.0202908	0		0.0364015	0.0941537	0.00585023		0.00602751	0.0126215	0		0	0	0		0.010029	0.0138546	0.00390016		0.00364015	0.00616081	0
k__Bacteria;p__Proteobacteria;c__Alphaproteobacteria;o__Rhizobiales;f__	0.025741	0.086363	0.00390016		0.00877535	0.00490759	0.00780031		0.0889236	0.194488	0.00390016		0.0110504	0.0176874	0.00390016		0.00975039	0.0110695	0.00390016		0.0445268	0.124188	0.00390016		0.00957311	0.0105179	0.00390016		0.00195008	0.00275783	0.00195008		0.0183864	0.0157163	0.0195008		0.00936037	0.0154466	0.00780031
k__Bacteria;p__Proteobacteria;c__Alphaproteobacteria;o__Rhizobiales;f__Aurantimonadaceae	0.0127925	0.0190909	0.00780031		0.0341264	0.0350833	0.0351014		0.00936037	0.00591488	0.00780031		0.00845034	0.0169855	0.00195008		0.00858034	0.0120281	0.00390016		0.00910036	0.0119152	0.00780031		0.0191462	0.0250009	0.00780031		0	0	0		0.010029	0.0114502	0.00780031		0.00910036	0.0113867	0.00780031
k__Bacteria;p__Proteobacteria;c__Alphaproteobacteria;o__Rhizobiales;f__Bartonellaceae	0.00343214	0.00426052	0.00390016		0.00195008	0.00390016	0		0.00780031	0.0047767	0.00780031		0.00325013	0.00293593	0.00390016		0.00195008	0.00379027	0		0.00520021	0.00450351	0.00390016		0.00212736	0.00364352	0		0	0	0		0.00111433	0.00190308	0		0.0176807	0.0441712	0
k__Bacteria;p__Proteobacteria;c__Alphaproteobacteria;o__Rhizobiales;f__Beijerinckiaceae	0.00436817	0.00916882	0		0.000975039	0.00195008	0		0.00546022	0.00444686	0.00390016		0.00585023	0.012517	0		0.00429017	0.0109467	0		0.00552522	0.00887167	0.00390016		0.00390016	0.0104652	0		0	0	0		0.0117005	0.0259685	0		0.00468019	0.0101275	0
k__Bacteria;p__Proteobacteria;c__Alphaproteobacteria;o__Rhizobiales;f__Bradyrhizobiaceae	11.449	10.1609	9.9298		19.608	9.09999	18.4282		18.2098	4.48696	17.1334		13.6005	13.1116	9.18487		3.51404	3.90305	1.61661		16.2913	7.19367	16.0589		8.19848	11.2304	5.39782		0.273011	0.00551565	0.273011		21.0308	18.7561	20.0702		8.82761	12.6556	2.35179
k__Bacteria;p__Proteobacteria;c__Alphaproteobacteria;o__Rhizobiales;f__Hyphomicrobiaceae	0.279407	0.342285	0.132605		0.284711	0.151287	0.290562		0.673167	0.538974	0.631825		0.265861	0.28153	0.218409		0.0885335	0.0700111	0.0936037		0.432267	0.431123	0.349064		0.161679	0.137476	0.113105		0.00975039	0.00275783	0.00975039		0.260196	0.198074	0.273011		0.166927	0.267841	0.0585023
k__Bacteria;p__Proteobacteria;c__Alphaproteobacteria;o__Rhizobiales;f__Methylobacteriaceae	0.161466	0.557575	0.0273011		0.0887285	0.101623	0.050702		0.618565	1.23179	0.0468019		0.0208008	0.0106573	0.0214509		0.0464119	0.0696093	0.0175507		0.304212	0.79625	0.0351014		0.0343923	0.039189	0.0234009		0.00390016	0.00551565	0.00390016		0.125919	0.153726	0.0702028		0.0626625	0.145105	0.0156006
k__Bacteria;p__Proteobacteria;c__Alphaproteobacteria;o__Rhizobiales;f__Methylocystaceae	0.129641	0.286244	0.0273011		0.0370515	0.0302943	0.025351		0.481279	0.534902	0.50702		0.0435517	0.0492358	0.025351		0.0425117	0.0616244	0.0195008		0.229459	0.394664	0.0292512		0.0439654	0.0449142	0.0273011		0.00195008	0.00275783	0.00195008		0.0323156	0.0234782	0.0468019		0.0221009	0.039408	0.00780031
k__Bacteria;p__Proteobacteria;c__Alphaproteobacteria;o__Rhizobiales;f__Phyllobacteriaceae	0.363183	0.306432	0.26131		0.336388	0.103059	0.349064		0.672387	0.421051	0.436817		0.300962	0.149258	0.267161		0.25663	0.295062	0.210608		0.462493	0.319828	0.360764		0.304567	0.286742	0.234009		0.0897036	0.0220626	0.0897036		6.6715	13.9777	0.733229		3.66355	8.15514	0.234009
k__Bacteria;p__Proteobacteria;c__Alphaproteobacteria;o__Rhizobiales;f__Rhizobiaceae	0.438846	1.43751	0.0663027		0.113105	0.0568763	0.111154		0.411856	0.427139	0.222309		0.0702028	0.0804605	0.0448518		0.803822	2.26684	0.076053		0.224259	0.310971	0.0819033		0.751312	2.15714	0.0858034		0.00780031	0.00551565	0.00780031		0.0841319	0.0657597	0.0663027		0.115705	0.15843	0.0429017
k__Bacteria;p__Proteobacteria;c__Alphaproteobacteria;o__Rhodobacterales;f__Rhodobacteraceae	0.264899	0.44701	0.0936037		0.182332	0.213416	0.0955538		0.74649	0.872309	0.280811		0.174207	0.107028	0.220359		0.111544	0.0980863	0.0799532		0.426742	0.608737	0.220359		0.132251	0.097433	0.0936037		0.0234009	0.00551565	0.0234009		0.188879	0.135851	0.171607		0.172127	0.157344	0.136505
k__Bacteria;p__Proteobacteria;c__Alphaproteobacteria;o__Rhodospirillales;f__Acetobacteraceae	0.118409	0.267817	0.0156006		0.0965289	0.0542645	0.111154		0.443838	0.503055	0.24571		0.0175507	0.0267666	0.00975039		0.024961	0.0433992	0.0117005		0.201508	0.373151	0.0156006		0.0485747	0.0519867	0.0156006		0.00390016	0	0.00390016		0.0278583	0.0359879	0.0117005		0.0228809	0.053838	0.00780031
k__Bacteria;p__Proteobacteria;c__Alphaproteobacteria;o__Rhodospirillales;f__Rhodospirillaceae	0.172855	0.843168	0.00390016		0.00195008	0.00390016	0		0.00468019	0.00427241	0.00390016		0.0026001	0.00402806	0		0.427457	1.33257	0.00390016		0.00292512	0.00376485	0.00195008		0.389306	1.27051	0.00390016		0.00195008	0.00275783	0.00195008		0.00222866	0.00306863	0		0.00312012	0.00493335	0
k__Bacteria;p__Proteobacteria;c__Alphaproteobacteria;o__Rickettsiales;f__mitochondria	0.423869	0.776894	0.0585023		0.275936	0.258891	0.265211		1.01872	0.738127	1.27535		0.644176	1.30569	0.0409516		0.0534321	0.0821618	0.0175507		0.525546	0.64835	0.288612		0.381506	0.971103	0.0273011		0.0468019	0.0551565	0.0468019		0.159349	0.149083	0.175507		0.0197608	0.0329447	0.00390016
k__Bacteria;p__Proteobacteria;c__Alphaproteobacteria;o__Sphingomonadales;f__	0.00982839	0.0310408	0		0.0048752	0.00195008	0.00390016		0.0358814	0.0672367	0.00780031		0.00130005	0.00201403	0		0.00390016	0.00900702	0		0.0165757	0.044035	0.00390016		0.00425472	0.00844716	0		0	0	0		0.00557165	0.0054496	0.00390016		0.000520021	0.00137233	0
k__Bacteria;p__Proteobacteria;c__Alphaproteobacteria;o__Sphingomonadales;f__Erythrobacteraceae	0.129797	0.402604	0.0117005		0.00975039	0.00225176	0.00975039		0.526521	0.841363	0.292512		0.0130005	0.0106573	0.0117005		0.049532	0.0863738	0.0136505		0.231084	0.570634	0.0175507		0.0421926	0.0830984	0.0117005		0.00390016	0.00551565	0.00390016		0.0234009	0.0318446	0.0156006		0.0182007	0.0337656	0.0117005
k__Bacteria;p__Proteobacteria;c__Alphaproteobacteria;o__Sphingomonadales;f__Sphingomonadaceae	0.782995	1.35541	0.49532		0.822933	0.394141	0.926287		2.18409	2.72183	0.842434		0.398466	0.263258	0.405616		0.297192	0.253098	0.321763		1.28088	1.84575	0.709828		0.375833	0.264529	0.358814		0.0351014	0	0.0351014		0.349343	0.293842	0.276911		0.192148	0.124338	0.163807
k__Bacteria;p__Proteobacteria;c__Betaproteobacteria;Other;Other	0.0146646	0.0347617	0.00390016		0.00390016	0.00318446	0.00390016		0.00780031	0.00616669	0.00780031		0.0266511	0.0557827	0.00390016		0.0152106	0.0360492	0.00390016		0.0172257	0.0390532	0.00585023		0.0138278	0.0344613	0.00390016		0.00390016	0.00551565	0.00390016		0.00445732	0.00350911	0.00390016		0.00390016	0.00625416	0.00390016
k__Bacteria;p__Proteobacteria;c__Betaproteobacteria;o__;f__	0.0143526	0.0389482	0.00390016		0.00585023	0.00225176	0.00585023		0.0343214	0.0702245	0.00390016		0.00455018	0.00293593	0.00390016		0.0136505	0.0390989	0		0.0273011	0.0543229	0.00390016		0.00248192	0.00262948	0.00390016		0.00195008	0.00275783	0.00195008		0.000557165	0.00147412	0		0.00286011	0.00311548	0.00390016
k__Bacteria;p__Proteobacteria;c__Betaproteobacteria;o__Burkholderiales;f__Alcaligenaceae	5.1986	5.35043	4.48518		5.82878	4.41123	4.61388		11.9048	5.86875	10.2301		5.46477	4.10302	4.51053		1.4337	2.05761	0.873635		8.19683	5.58094	7.24454		2.83187	3.54254	1.41966		0.226209	0.0220626	0.226209		2.82093	2.52336	2.74571		4.17863	5.789	0.721529
k__Bacteria;p__Proteobacteria;c__Betaproteobacteria;o__Burkholderiales;f__Burkholderiaceae	0.025741	0.0344268	0.0117005		0.0117005	0.0114817	0.00975039		0.0156006	0.00914668	0.0117005		0.0442018	0.0550829	0.0136505		0.025351	0.0319638	0.0175507		0.0344514	0.0397681	0.0136505		0.0202099	0.0296934	0.00780031		0.00390016	0.00551565	0.00390016		0.0579452	0.0882053	0.0195008		0.0202808	0.0314164	0.00780031
k__Bacteria;p__Proteobacteria;c__Betaproteobacteria;o__Burkholderiales;f__Comamonadaceae	1.65086	3.08192	0.666927		0.860959	0.56027	0.604524		2.45086	1.48408	1.89938		1.04524	0.871732	0.768331		1.93019	4.78109	0.388066		1.54869	1.24932	1.39626		2.04191	4.51942	0.471919		0.113105	0.0220626	0.113105		1.75563	3.11154	0.725429		0.470879	0.613731	0.179407
k__Bacteria;p__Proteobacteria;c__Betaproteobacteria;o__Burkholderiales;f__Oxalobacteraceae	0.690172	0.748005	0.479719		0.616225	0.265993	0.663027		1.90172	0.725857	1.57956		0.586973	0.357547	0.551872		0.175897	0.210708	0.136505		1.11772	0.845065	0.867785		0.338959	0.349174	0.171607		0.0565523	0.0137891	0.0565523		0.662469	0.837703	0.49532		0.376755	0.435177	0.167707
k__Bacteria;p__Proteobacteria;c__Betaproteobacteria;o__Methylophilales;f__Methylophilaceae	0.00202808	0.00358164	0		0.0048752	0.00738288	0.00195008		0.00312012	0.0032631	0.00390016		0.000650026	0.00159223	0		0.00117005	0.00188395	0		0.00195008	0.00262948	0		0.00248192	0.00470377	0		0	0	0		0.0144863	0.0333012	0		0.00234009	0.00287359	0
k__Bacteria;p__Proteobacteria;c__Betaproteobacteria;o__Neisseriales;f__Neisseriaceae	7.79204	17.3283	0.908736		38.204	28.6606	41.8584		1.73479	1.40629	0.963339		4.86349	7.14422	2.18409		0.413027	0.119752	0.415367		5.42642	7.55504	2.66186		11.7175	24.9651	0.51092		0.395866	0.0248204	0.395866		2.0253	3.33112	0.764431		0.945918	0.794207	0.50702
k__Bacteria;p__Proteobacteria;c__Betaproteobacteria;o__Rhodocyclales;f__Rhodocyclaceae	0.049766	0.0782812	0.0195008		0.074103	0.0653397	0.074103		0.0764431	0.120987	0.0234009		0.0403016	0.0686102	0.0117005		0.0323713	0.0688672	0.00585023		0.0637025	0.0905755	0.0234009		0.0429017	0.0705486	0.0156006		0.00390016	0	0.00390016		0.0117005	0.00551565	0.0117005		0.0156006	0.0223561	0.00780031
k__Bacteria;p__Proteobacteria;c__Deltaproteobacteria;o__Bdellovibrionales;f__Bdellovibrionaceae	0.0209048	0.0642528	0		0.0117005	0.0114817	0.0117005		0.0865835	0.133417	0.00780031		0	0	0		0.00429017	0.00466934	0.00390016		0.0380265	0.091393	0		0.00567295	0.00637616	0.00390016		0.00195008	0.00275783	0.00195008		0.000557165	0.00147412	0		0.00234009	0.00287359	0
k__Bacteria;p__Proteobacteria;c__Deltaproteobacteria;o__Desulfovibrionales;f__Desulfovibrionaceae	0.000312012	0.0010799	0		0	0	0		0.000780031	0.0017442	0		0	0	0		0.000390016	0.00123334	0		0.000325013	0.00112588	0		0.00035456	0.00117594	0		0	0	0		0.0016715	0.00208472	0		0.00910036	0.0289118	0
k__Bacteria;p__Proteobacteria;c__Deltaproteobacteria;o__Myxococcales;f__	0.0287051	0.0766828	0.00780031		0.0965289	0.182722	0.00780031		0.0280811	0.0563434	0.00390016		0.0175507	0.0283131	0.00780031		0.00858034	0.0108459	0.00585023		0.0526521	0.107449	0.00780031		0.00709119	0.00919944	0.00390016		0.00390016	0.00551565	0.00390016		0.00445732	0.00727166	0		0.00130005	0.00190308	0
k__Bacteria;p__Proteobacteria;c__Deltaproteobacteria;o__Myxococcales;f__0319-6G20	0.00951638	0.0155224	0.00390016		0.0126755	0.0228251	0.00195008		0.00546022	0.00444686	0.00390016		0.0188508	0.0248409	0.00585023		0.00468019	0.00442782	0.00390016		0.0156006	0.0207046	0.00585023		0.0035456	0.00443129	0.00390016		0.00585023	0.00275783	0.00585023		0.0228438	0.0486832	0.00390016		0.050442	0.122401	0.00390016
k__Bacteria;p__Proteobacteria;c__Deltaproteobacteria;o__Spirobacillales;f__	0.0307332	0.0877919	0.00390016		0.0672777	0.131968	0.00195008		0.0795632	0.160538	0.00780031		0.0130005	0.0204402	0.00390016		0.00234009	0.00615297	0		0.0611024	0.12186	0.00585023		0.00319104	0.00573686	0		0	0	0		0.0144863	0.0333012	0		0.000780031	0.00161482	0
k__Bacteria;p__Proteobacteria;c__Epsilonproteobacteria;o__Campylobacterales;f__Campylobacteraceae	0.0372855	0.0557404	0.0117005		0.0126755	0.0107402	0.0136505		0.0460218	0.0726728	0.0156006		0.0598024	0.0779121	0.0195008		0.0292512	0.042496	0.0117005		0.0559022	0.069616	0.0195008		0.0223373	0.0358768	0.0117005		0.00780031	0.00551565	0.00780031		0.122019	0.238917	0.0117005		0.0236609	0.031974	0.0156006
k__Bacteria;p__Proteobacteria;c__Epsilonproteobacteria;o__Campylobacterales;f__Helicobacteraceae	0.126989	0.284867	0.0273011		0.0351014	0.0218316	0.0292512		0.263651	0.355253	0.0195008		0.221009	0.484258	0.0273011		0.0390016	0.0352695	0.0214509		0.234659	0.389926	0.0409516		0.0202099	0.0140425	0.0156006		0.0682527	0.0413674	0.0682527		0.0273011	0.0307099	0.0156006		0.225689	0.498723	0.0429017
k__Bacteria;p__Proteobacteria;c__Gammaproteobacteria;Other;Other	0.00514821	0.00986156	0.00390016		0.00390016	0.00318446	0.00390016		0.00468019	0.0017442	0.00390016		0.00130005	0.00201403	0		0.00819033	0.0152112	0.00390016		0.00325013	0.0027993	0.00390016		0.00744575	0.0146404	0.00390016		0.00390016	0	0.00390016		0.00445732	0.00416944	0.00390016		0.0104004	0.01717	0.00390016
k__Bacteria;p__Proteobacteria;c__Gammaproteobacteria;o__Aeromonadales;f__Aeromonadaceae	0.217785	0.459825	0.0936037		0.100429	0.0995049	0.0897036		0.687988	0.913618	0.339314		0.161206	0.229065	0.0916537		0.0635725	0.0538871	0.0312012		0.339314	0.632409	0.107254		0.119841	0.178839	0.0351014		0.0273011	0.00551565	0.0273011		0.157121	0.329863	0.0351014		0.139106	0.244263	0.0312012
k__Bacteria;p__Proteobacteria;c__Gammaproteobacteria;o__Alteromonadales;f__Alteromonadaceae	0.00655226	0.0200684	0		0	0	0		0.00468019	0.0032631	0.00390016		0.00325013	0.00518393	0		0.0120905	0.0314951	0.00195008		0.00390016	0.00407358	0.00390016		0.0102822	0.0303247	0		0.00195008	0.00275783	0.00195008		0.000557165	0.00147412	0		0.00338014	0.00438948	0.00390016
k__Bacteria;p__Proteobacteria;c__Gammaproteobacteria;o__Alteromonadales;f__[Chromatiaceae]	0.0290172	0.0495141	0.0156006		0.0146256	0.0202345	0.00780031		0.0109204	0.0075021	0.0117005		0.0435517	0.0503357	0.0234009		0.0351014	0.0671763	0.0117005		0.0289262	0.0390532	0.0156006		0.0333286	0.063857	0.0156006		0.00585023	0.00275783	0.00585023		0.00780031	0.00318446	0.00780031		0.00858034	0.00574718	0.00780031
k__Bacteria;p__Proteobacteria;c__Gammaproteobacteria;o__Cardiobacteriales;f__Cardiobacteriaceae	0.024337	0.0593977	0.00390016		0.0682527	0.12356	0.00780031		0.00780031	0.00780031	0.00390016		0.0409516	0.0690559	0.00780031		0.0050702	0.00611163	0.00390016		0.0445268	0.0825082	0.00585023		0.00673663	0.00554067	0.00390016		0	0	0		0.0156006	0.0196304	0.0117005		0.00962038	0.0126694	0.00390016
k__Bacteria;p__Proteobacteria;c__Gammaproteobacteria;o__Enterobacteriales;f__Enterobacteriaceae	0.294072	0.454046	0.0897036		0.211583	0.227068	0.138456		0.659906	0.891352	0.432917		0.311362	0.313447	0.228159		0.133775	0.136908	0.0721529		0.384815	0.601563	0.144306		0.237555	0.26904	0.0897036		0.0604524	0.0137891	0.0604524		0.135948	0.0906993	0.109204		0.199948	0.199429	0.109204
k__Bacteria;p__Proteobacteria;c__Gammaproteobacteria;o__Legionellales;f__Coxiellaceae	0.0138846	0.0474485	0		0.00195008	0.00225176	0.00195008		0.0514821	0.104339	0.00780031		0.00715029	0.0156817	0		0.00390016	0.00609778	0.00195008		0.025351	0.0678489	0.00195008		0.0035456	0.00590318	0		0.00195008	0.00275783	0.00195008		0.0239581	0.0582604	0.00390016		0.00182007	0.00289869	0
k__Bacteria;p__Proteobacteria;c__Gammaproteobacteria;o__Legionellales;f__Legionellaceae	0.00140406	0.00335504	0		0.00292512	0.00585023	0		0.000780031	0.0017442	0		0	0	0		0.00195008	0.00379027	0		0.000325013	0.00112588	0		0.00248192	0.00470377	0		0.00195008	0.00275783	0.00195008		0.00334299	0.00570924	0		0.000780031	0.00161482	0
k__Bacteria;p__Proteobacteria;c__Gammaproteobacteria;o__Oceanospirillales;f__Alcanivoracaceae	0.0764431	0.283357	0.00780031		0.00390016	0.00450351	0.00390016		0.285491	0.618783	0.0117005		0.0104004	0.0161123	0.00390016		0.0405616	0.113264	0.00585023		0.121555	0.400227	0.00780031		0.0407744	0.107454	0.00780031		0.00195008	0.00275783	0.00195008		0.0334299	0.0525609	0.00390016		0.0273011	0.084399	0.00390016
k__Bacteria;p__Proteobacteria;c__Gammaproteobacteria;o__Oceanospirillales;f__Oceanospirillaceae	0.0148206	0.0389365	0.00390016		0.00292512	0.00373412	0.00195008		0.0452418	0.0818847	0.0117005		0.00975039	0.00686693	0.00780031		0.0074103	0.0194096	0		0.0237259	0.053177	0.00780031		0.00780031	0.0182934	0.00390016		0	0	0		0.00445732	0.00350911	0.00390016		0.0049402	0.00633472	0.00390016
k__Bacteria;p__Proteobacteria;c__Gammaproteobacteria;o__Pasteurellales;f__Pasteurellaceae	2.39704	3.1351	0.698128		2.63651	4.09588	0.625975		2.9376	2.24901	2.18019		4.75169	4.44162	4.26287		0.618175	0.10094	0.637676		3.84945	3.74524	2.83151		1.12573	1.80474	0.577223		0.674727	0.0330939	0.674727		11.9573	11.0788	5.71373		12.0372	20.8945	7.14899
k__Bacteria;p__Proteobacteria;c__Gammaproteobacteria;o__Pseudomonadales;f__Moraxellaceae	34.9357	33.8764	16.6576		2.24746	1.32691	2.03198		4.84789	2.34076	4.57488		30.8424	25.7404	31.2656		65.5109	25.719	70.4641		18.0015	23.3145	4.67434		44.6235	35.2205	60.5187		83.2586	3.85268	83.2586		17.6733	31.4049	4.46958		39.8385	33.7406	43.2917
k__Bacteria;p__Proteobacteria;c__Gammaproteobacteria;o__Pseudomonadales;f__Pseudomonadaceae	2.51685	8.14237	0.565523		0.540172	0.129804	0.530421		2.39314	1.75084	1.99298		0.767031	0.404495	0.707878		4.41927	12.9433	0.304212		1.40341	1.39667	0.76053		4.16218	12.3037	0.425117		0.148206	0.0441252	0.148206		0.834633	0.787246	0.75273		0.542382	0.777403	0.206708
k__Bacteria;p__Proteobacteria;c__Gammaproteobacteria;o__Thiotrichales;f__Piscirickettsiaceae	0.0188768	0.0871133	0		0.000975039	0.00195008	0		0.0881435	0.194922	0		0	0	0		0.00273011	0.00370001	0.00195008		0.0373765	0.125803	0		0.0017728	0.00364352	0		0.00195008	0.00275783	0.00195008		0.00445732	0.0065373	0		0.00182007	0.00201403	0
k__Bacteria;p__Proteobacteria;c__Gammaproteobacteria;o__Xanthomonadales;f__Sinobacteraceae	0.0149766	0.0370118	0		0.0312012	0.0624025	0		0.0327613	0.062439	0.00780031		0.000650026	0.00159223	0		0.00819033	0.0118369	0.00195008		0.0139756	0.0411565	0		0.0184371	0.037086	0		0.00195008	0.00275783	0.00195008		0.00222866	0.00306863	0		0.00338014	0.00623096	0
k__Bacteria;p__Proteobacteria;c__Gammaproteobacteria;o__Xanthomonadales;f__Xanthomonadaceae	0.133073	0.203309	0.0663027		0.076053	0.0537128	0.0643526		0.282371	0.377194	0.0858034		0.142356	0.214923	0.0565523		0.075663	0.053102	0.0546022		0.206383	0.275454	0.0897036		0.0705574	0.0560444	0.0312012		0.0370515	0.00827348	0.0370515		1.20571	2.9157	0.0390016		0.0917837	0.13369	0.0546022
k__Bacteria;p__Proteobacteria;c__TA18;o__PHOS-HD29;f__	0.00468019	0.00436051	0.00390016		0.00682527	0.00195008	0.00780031		0.00312012	0.0032631	0.00390016		0.00325013	0.00159223	0.00390016		0.00546022	0.00615297	0.00390016		0.00422517	0.00260748	0.00390016		0.00602751	0.00561504	0.00390016		0	0	0		0.00390016	0.00595759	0		0.00364015	0.00344663	0.00390016
k__Bacteria;p__SR1;c__;o__;f__	0.147426	0.363932	0.00390016		0.112129	0.152834	0.0624025		0.0148206	0.0288453	0.00390016		0.410166	0.695018	0.00780031		0.0702028	0.117062	0.0195008		0.249285	0.50489	0.0136505		0.0627571	0.113567	0.0156006		0.00195008	0.00275783	0.00195008		0.130377	0.213476	0.00780031		0.0106604	0.0219375	0.00390016
k__Bacteria;p__Spirochaetes;c__Spirochaetes;o__Spirochaetales;f__Spirochaetaceae	0.00639626	0.0120148	0		0.00195008	0.00225176	0.00195008		0.00156006	0.0021362	0		0.00520021	0.00944665	0		0.0113105	0.0167953	0.00585023		0.00552522	0.0104465	0		0.00744575	0.0149488	0		0.00585023	0.00275783	0.00585023		0.0178293	0.0405227	0		0.0163807	0.0559428	0
k__Bacteria;p__Tenericutes;c__Mollicutes;o__Mycoplasmatales;f__Mycoplasmataceae	0.0404056	0.0125817	0.0390016		0.0390016	0.0084253	0.0370515		0.0343214	0.0144358	0.0390016		0.0364015	0.0100702	0.0370515		0.0464119	0.0133152	0.0468019		0.0344514	0.0108841	0.0351014		0.0468019	0.012698	0.050702		0.0409516	0.00275783	0.0409516		2.06207	3.74375	0.0624025		0.481799	0.834905	0.0624025
k__Bacteria;p__Verrucomicrobia;c__Opitutae;o__Opitutales;f__Opitutaceae	0.0352574	0.111391	0.00390016		0.00292512	0.00195008	0.00390016		0.0982839	0.215418	0.00390016		0.0513521	0.123885	0		0.00702028	0.014336	0.00195008		0.0708528	0.156217	0.00390016		0.00248192	0.00315538	0		0.00195008	0.00275783	0.00195008		0.00111433	0.00190308	0		0.00130005	0.00240723	0
k__Bacteria;p__Verrucomicrobia;c__Verrucomicrobiae;o__Verrucomicrobiales;f__Verrucomicrobiaceae	0.0605304	0.17749	0.00390016		0	0	0		0.25975	0.354041	0.00780031		0.0188508	0.023455	0.00975039		0.0101404	0.0183118	0.00195008		0.122205	0.246316	0.0136505		0.0035456	0.00930407	0		0.00390016	0.00551565	0.00390016		0.110319	0.258086	0.00780031		0.00468019	0.00678736	0.00390016
k__Bacteria;p__Verrucomicrobia;c__[Spartobacteria];o__[Chthoniobacterales];f__[Chthoniobacteraceae]	0.0642746	0.155531	0.00780031		0.0165757	0.028192	0.00390016		0.232449	0.302439	0.0195008		0.00650026	0.00472332	0.00585023		0.0339314	0.0600295	0.00780031		0.104654	0.214974	0.0117005		0.0290739	0.0584338	0.00780031		0.0156006	0.0110313	0.0156006		0.102518	0.267805	0		0.0049402	0.00453557	0.00390016
k__Bacteria;p__[Thermi];c__Deinococci;o__Deinococcales;f__Deinococcaceae	0.126209	0.492354	0.00780031		0.0828783	0.130228	0.025351		0.49532	1.10321	0		0.0370515	0.0755765	0.00780031		0.0124805	0.0220473	0.00195008		0.249285	0.704734	0.00780031		0.0148915	0.0219117	0.00390016		0	0	0		0.136505	0.206254	0.0273011		0.00910036	0.0110968	0.00390016
Genus
Unassigned;Other;Other;Other;Other;Other	0.755538	0.847167	0.276911		0.472894	0.548083	0.206708		1.4766	1.06393	1.48986		0.724129	0.668563	0.460218		0.526911	0.824148	0.150156		1.16875	0.914013	1.03354		0.432208	0.620727	0.183307		0.0546022	0.0220626	0.0546022		0.813461	0.945407	0.25741		0.158866	0.132666	0.0975039
k__Bacteria;p__Acidobacteria;c__Acidobacteria-6;o__iii1-15;f__;g__	0.0477379	0.140759	0.00390016		0.0516771	0.0929719	0.00585023		0.145086	0.302889	0.00780031		0.0104004	0.0112137	0.00780031		0.0198908	0.0452392	0.00390016		0.0822283	0.19747	0.00975039		0.0170189	0.0435448	0.00390016		0.00975039	0.00827348	0.00975039		0.0523735	0.0771159	0.0117005		0.0117005	0.0182339	0.00390016
k__Bacteria;p__Acidobacteria;c__Acidobacteria-6;o__iii1-15;f__mb2424;g__	0.0455538	0.137324	0.00390016		0.00195008	0.00225176	0.00195008		0.188768	0.282332	0.00390016		0.00390016	0.00246668	0.00390016		0.0163807	0.0226523	0.00780031		0.0825533	0.194531	0.00390016		0.0124096	0.0214202	0.00390016		0.00585023	0.00827348	0.00585023		0.016715	0.0357961	0.00390016		0.0158606	0.0382552	0.00390016
k__Bacteria;p__Acidobacteria;c__[Chloracidobacteria];o__RB41;f__Ellin6075;g__	0.0820593	0.140633	0.0156006		0.12968	0.143562	0.0975039		0.179407	0.261848	0.0156006		0.0318513	0.0394218	0.0117005		0.0444618	0.070783	0.00975039		0.12318	0.185131	0.0448518		0.0514111	0.0740171	0.0156006		0.00390016	0.00551565	0.00390016		0.00445732	0.00416944	0.00390016		0.00910036	0.0155075	0.00390016
k__Bacteria;p__Actinobacteria;c__Acidimicrobiia;o__Acidimicrobiales;f__;g__	0.024181	0.0504011	0.00780031		0.00292512	0.00585023	0		0.0405616	0.0620725	0.0117005		0.0149506	0.0166234	0.00780031		0.0300312	0.0667232	0.00780031		0.0224259	0.0422071	0.00585023		0.029783	0.0633526	0.0117005		0.00390016	0.00551565	0.00390016		0.0891464	0.138669	0.0156006		0.00416017	0.00902309	0
k__Bacteria;p__Actinobacteria;c__Actinobacteria;o__Actinomycetales;Other;Other	0.00951638	0.0199214	0.00390016		0.00390016	0.00318446	0.00390016		0.0124805	0.0136227	0.0117005		0.00195008	0.0021362	0.00195008		0.0148206	0.0296913	0.00390016		0.00780031	0.0105179	0.00390016		0.0127641	0.0283448	0.00390016		0.00195008	0.00275783	0.00195008		0.00390016	0.00450351	0.00390016		0.00312012	0.00796571	0
k__Bacteria;p__Actinobacteria;c__Actinobacteria;o__Actinomycetales;f__;g__	0.0137285	0.0423085	0.00390016		0.0126755	0.00921571	0.0156006		0.0483619	0.092976	0.00780031		0.00390016	0.0060421	0		0.00273011	0.00413163	0		0.024701	0.0601993	0.00780031		0.00425472	0.00536312	0		0	0	0		0.0312012	0.0542295	0.0117005		0.00962038	0.0173086	0.00390016
k__Bacteria;p__Actinobacteria;c__Actinobacteria;o__Actinomycetales;f__ACK-M1;g__	0.00358814	0.00388713	0.00390016		0.00390016	0.00318446	0.00390016		0.00390016	0.00551565	0		0.00195008	0.0032631	0		0.00429017	0.00387843	0.00390016		0.00390016	0.00407358	0.00390016		0.00390016	0.00390016	0.00390016		0	0	0		0.00445732	0.00416944	0.00390016		0.00208008	0.0035705	0
k__Bacteria;p__Actinobacteria;c__Actinobacteria;o__Actinomycetales;f__Actinomycetaceae;g__Actinomyces	0.0572543	0.0741091	0.0195008		0.0448518	0.0265478	0.050702		0.104524	0.120666	0.0195008		0.074103	0.0734639	0.0702028		0.0284711	0.050218	0.0117005		0.0848284	0.0897903	0.0331513		0.0372288	0.0484425	0.0234009		0.00195008	0.00275783	0.00195008		0.0952752	0.126216	0.0273011		0.0137806	0.0231614	0.00780031
k__Bacteria;p__Actinobacteria;c__Actinobacteria;o__Actinomycetales;f__Brevibacteriaceae;g__Brevibacterium	0.00873635	0.0159732	0		0.0146256	0.0267144	0.00195008		0.00468019	0.00427241	0.00390016		0.00520021	0.010939	0		0.0105304	0.0182054	0		0.0110504	0.016533	0.00390016		0.00780031	0.0170004	0		0	0	0		0.0117005	0.0135105	0.0117005		0.00520021	0.0117622	0.00390016
k__Bacteria;p__Actinobacteria;c__Actinobacteria;o__Actinomycetales;f__Corynebacteriaceae;g__Corynebacterium	0.935569	1.48416	0.440718		0.813183	0.602769	0.828783		1.45164	1.02384	1.73947		0.325013	0.17396	0.386115		1.09282	2.19989	0.196958		0.846984	0.850094	0.444618		1.19628	2.06023	0.456318		0.0331513	0.00827348	0.0331513		1.09316	1.04592	1.18955		0.280291	0.555467	0.0624025
k__Bacteria;p__Actinobacteria;c__Actinobacteria;o__Actinomycetales;f__Dermabacteraceae;g__Brachybacterium	0.0159126	0.0334732	0.00780031		0.00682527	0.00373412	0.00585023		0.0156006	0.0132261	0.0195008		0.00650026	0.00532863	0.00780031		0.025351	0.0519126	0.00390016		0.0110504	0.00952924	0.00975039		0.0230464	0.0498383	0.00390016		0.00585023	0.00275783	0.00585023		0.127034	0.257458	0.0351014		0.0228809	0.0435519	0.00780031
k__Bacteria;p__Actinobacteria;c__Actinobacteria;o__Actinomycetales;f__Dermacoccaceae;g__Dermacoccus	0.0202808	0.0804195	0.00390016		0.0048752	0.00490759	0.00390016		0.0865835	0.178438	0.00780031		0.00325013	0.0038346	0.00195008		0.00351014	0.00501827	0.00195008		0.0373765	0.116061	0.00390016		0.00531839	0.00501674	0.00390016		0	0	0		0.00278583	0.00433969	0		0.0111804	0.0358325	0
k__Bacteria;p__Actinobacteria;c__Actinobacteria;o__Actinomycetales;f__Intrasporangiaceae;Other	0.0399376	0.101074	0.0156006		0.0351014	0.0418851	0.0175507		0.0163807	0.0100953	0.0156006		0.103354	0.202444	0.0234009		0.0156006	0.0136351	0.0136505		0.0705278	0.142269	0.025351		0.0138278	0.0078709	0.0117005		0	0	0		0.0601738	0.134123	0.00780031		0.0127405	0.023283	0.00390016
k__Bacteria;p__Actinobacteria;c__Actinobacteria;o__Actinomycetales;f__Intrasporangiaceae;g__	0.0368175	0.0730441	0.00780031		0.0633775	0.113769	0.00780031		0.0436817	0.059367	0.0156006		0.0572023	0.108664	0.00780031		0.0105304	0.0200604	0.00390016		0.0656526	0.0978343	0.0136505		0.0117005	0.0184589	0.00780031		0.00195008	0.00275783	0.00195008		0.0596167	0.0765171	0.0156006		0.0124805	0.0295266	0.00390016
k__Bacteria;p__Actinobacteria;c__Actinobacteria;o__Actinomycetales;f__Intrasporangiaceae;g__Phycicoccus	0.00483619	0.0217816	0		0.0273011	0.0546022	0		0.000780031	0.0017442	0		0	0	0		0.000780031	0.00164445	0		0.00942538	0.0314422	0		0.000709119	0.00157769	0		0	0	0		0.00278583	0.00370979	0		0.000780031	0.00218647	0
k__Bacteria;p__Actinobacteria;c__Actinobacteria;o__Actinomycetales;f__Kineosporiaceae;g__	0.00327613	0.00431374	0.00390016		0.00780031	0.0084253	0.00585023		0.00546022	0.0021362	0.00390016		0.00195008	0.0021362	0.00195008		0.00117005	0.00188395	0		0.0048752	0.00529174	0.00390016		0.00212736	0.00268156	0		0	0	0		0.00278583	0.00583474	0		0.00026001	0.00100702	0
k__Bacteria;p__Actinobacteria;c__Actinobacteria;o__Actinomycetales;f__Microbacteriaceae;Other	0.0294852	0.0572659	0.00780031		0.0126755	0.0124866	0.00780031		0.0943838	0.10859	0.0273011		0.00650026	0.00532863	0.00585023		0.0175507	0.0214607	0.00585023		0.0425767	0.0799546	0.00780031		0.0205645	0.0192725	0.00780031		0	0	0		0.0317584	0.0556338	0.00780031		0.00650026	0.00904715	0.00390016
k__Bacteria;p__Actinobacteria;c__Actinobacteria;o__Actinomycetales;f__Microbacteriaceae;g__	0.0845554	0.167672	0.0195008		0.0575273	0.0488558	0.048752		0.24571	0.337301	0.113105		0.0143006	0.0112137	0.0156006		0.0569423	0.0681803	0.0292512		0.118305	0.232957	0.0214509		0.0627571	0.067247	0.0468019		0.00195008	0.00275783	0.00195008		0.0663027	0.119555	0.0273011		0.0140406	0.0179819	0.00780031
k__Bacteria;p__Actinobacteria;c__Actinobacteria;o__Actinomycetales;f__Microbacteriaceae;g__Agromyces	0.00124805	0.00401546	0		0	0	0		0.00234009	0.0021362	0.00390016		0.00325013	0.00796116	0		0	0	0		0.0026001	0.0055986	0		0	0	0		0	0	0		0.0016715	0.00208472	0		0.00364015	0.0140982	0
k__Bacteria;p__Actinobacteria;c__Actinobacteria;o__Actinomycetales;f__Microbacteriaceae;g__Cryocola	0.0113885	0.028592	0.00390016		0.0146256	0.0267144	0.00195008		0.00624025	0.00348841	0.00390016		0.025351	0.054644	0.00195008		0.00429017	0.00851509	0		0.0195008	0.0398087	0.00390016		0.00460928	0.00795826	0.00390016		0	0	0		0.0016715	0.00306863	0		0.0075403	0.0281424	0
k__Bacteria;p__Actinobacteria;c__Actinobacteria;o__Actinomycetales;f__Microbacteriaceae;g__Leucobacter	0.00390016	0.00551565	0.00390016		0.00292512	0.00373412	0.00195008		0.00702028	0.00508518	0.00780031		0.00650026	0.00877896	0.00390016		0.00117005	0.00188395	0		0.00715029	0.00640501	0.00585023		0.00106368	0.00182176	0		0	0	0		0.0429017	0.105015	0		0.00624025	0.0199306	0
k__Bacteria;p__Actinobacteria;c__Actinobacteria;o__Actinomycetales;f__Microbacteriaceae;g__Microbacterium	0.00109204	0.00287485	0		0.00195008	0.00225176	0.00195008		0.00234009	0.00523261	0		0	0	0		0.000780031	0.00246668	0		0.00162507	0.00351145	0		0.000709119	0.00235188	0		0	0	0		0.0016715	0.00208472	0		0	0	0
k__Bacteria;p__Actinobacteria;c__Actinobacteria;o__Actinomycetales;f__Microbacteriaceae;g__Rathayibacter	0.0168487	0.0370467	0.00780031		0.00682527	0.00490759	0.00780031		0.0366615	0.056559	0.00780031		0.0279511	0.0552346	0.00585023		0.00429017	0.00387843	0.00390016		0.0302262	0.050991	0.00780031		0.00496383	0.00430465	0.00390016		0.00195008	0.00275783	0.00195008		0.044016	0.101122	0.00780031		0.00182007	0.00249587	0
k__Bacteria;p__Actinobacteria;c__Actinobacteria;o__Actinomycetales;f__Microbacteriaceae;g__Salinibacterium	0.0162246	0.0540853	0.00390016		0.00292512	0.00373412	0.00195008		0.0561622	0.119054	0.00390016		0.0136505	0.0242626	0.00390016		0.00312012	0.00307648	0.00390016		0.0295762	0.0774598	0.00195008		0.00390016	0.00302105	0.00390016		0.00390016	0	0.00390016		0.0016715	0.00208472	0		0.000780031	0.00161482	0
k__Bacteria;p__Actinobacteria;c__Actinobacteria;o__Actinomycetales;f__Micrococcaceae;Other	0.00530421	0.0101254	0		0.00390016	0.00551565	0.00195008		0.00468019	0.0032631	0.00390016		0.000650026	0.00159223	0		0.00897036	0.0150548	0		0.00390016	0.00470377	0.00390016		0.00780031	0.0143831	0		0	0	0		0.00278583	0.00294824	0.00390016		0.00130005	0.00240723	0
k__Bacteria;p__Actinobacteria;c__Actinobacteria;o__Actinomycetales;f__Micrococcaceae;g__	0.14337	0.305807	0.0273011		0.333463	0.576981	0.0624025		0.329173	0.424711	0.0273011		0.0201508	0.0199506	0.0175507		0.0483619	0.0512887	0.0292512		0.250585	0.420935	0.0273011		0.0521203	0.0508301	0.0429017		0.00195008	0.00275783	0.00195008		0.191665	0.445634	0.0234009		0.0169007	0.0203015	0.0117005
k__Bacteria;p__Actinobacteria;c__Actinobacteria;o__Actinomycetales;f__Micrococcaceae;g__Arthrobacter	0.0316693	0.0807288	0.00390016		0.0126755	0.0132739	0.00975039		0.0117005	0.0120211	0.0117005		0.00585023	0.010681	0.00195008		0.0647426	0.12309	0.00585023		0.0113755	0.012045	0.00780031		0.0592115	0.118218	0.00780031		0.00195008	0.00275783	0.00195008		0.00891464	0.0172541	0		0.00780031	0.0132671	0
k__Bacteria;p__Actinobacteria;c__Actinobacteria;o__Actinomycetales;f__Micrococcaceae;g__Kocuria	0.0669267	0.131572	0.0156006		0.0692278	0.104961	0.0214509		0.186427	0.25266	0.0273011		0.0559022	0.0688316	0.0214509		0.0128705	0.0149421	0.00975039		0.107904	0.173867	0.025351		0.0343923	0.0649541	0.0117005		0	0	0		0.0300869	0.0289869	0.0195008		0.0676027	0.175975	0.00780031
k__Bacteria;p__Actinobacteria;c__Actinobacteria;o__Actinomycetales;f__Micrococcaceae;g__Micrococcus	0.197972	0.392679	0.050702		0.268136	0.172326	0.232059		0.570203	0.783783	0.0897036		0.116355	0.150839	0.048752		0.0327613	0.0411195	0.0156006		0.349389	0.531438	0.0819033		0.06843	0.0757949	0.0273011		0.00195008	0.00275783	0.00195008		0.14152	0.142906	0.159906		0.0312012	0.051951	0.00780031
k__Bacteria;p__Actinobacteria;c__Actinobacteria;o__Actinomycetales;f__Micrococcaceae;g__Nesterenkonia	0.00530421	0.0138753	0.00390016		0.00292512	0.00373412	0.00195008		0.00312012	0.00508518	0		0.0026001	0.00318446	0.00195008		0.00897036	0.021602	0.00390016		0.00292512	0.00376485	0.00195008		0.00850943	0.0206243	0.00390016		0.00195008	0.00275783	0.00195008		0.0111433	0.0278006	0		0.000520021	0.00137233	0
k__Bacteria;p__Actinobacteria;c__Actinobacteria;o__Actinomycetales;f__Micrococcaceae;g__Rothia	0.00452418	0.00681877	0.00390016		0.0048752	0.00975039	0		0.00546022	0.00444686	0.00390016		0.00845034	0.00999435	0.00390016		0.00156006	0.00272701	0		0.0074753	0.0087144	0.00390016		0.00212736	0.00268156	0		0	0	0		0.00334299	0.00416944	0.00390016		0.00702028	0.0208576	0
k__Bacteria;p__Actinobacteria;c__Actinobacteria;o__Actinomycetales;f__Mycobacteriaceae;g__Mycobacterium	0.0333853	0.110514	0.00390016		0.164782	0.260784	0.050702		0.00624025	0.00591488	0.00390016		0.0182007	0.0336108	0.00390016		0.00351014	0.00534446	0		0.0624025	0.157436	0.00390016		0.00780031	0.00971131	0.00390016		0	0	0		0.00557165	0.00977821	0		0.0026001	0.00282273	0.00390016
k__Bacteria;p__Actinobacteria;c__Actinobacteria;o__Actinomycetales;f__Nocardiaceae;g__Rhodococcus	0.16209	0.358913	0.0429017		0.0858034	0.0566978	0.099454		0.478939	0.740544	0.175507		0.113755	0.109104	0.0682527		0.0631825	0.145974	0.0175507		0.251885	0.491857	0.099454		0.0936037	0.151525	0.0234009		0	0	0		0.122019	0.125367	0.0663027		0.0733229	0.20275	0.0156006
k__Bacteria;p__Actinobacteria;c__Actinobacteria;o__Actinomycetales;f__Nocardioidaceae;g__	0.0889236	0.123882	0.0429017		0.0653276	0.102665	0.0214509		0.148986	0.16564	0.0702028		0.131305	0.175856	0.0721529		0.0429017	0.047269	0.0273011		0.114405	0.117962	0.074103		0.077294	0.1379	0.0273011		0	0	0		0.0936037	0.128804	0.0312012		0.0205408	0.0400588	0.00780031
k__Bacteria;p__Actinobacteria;c__Actinobacteria;o__Actinomycetales;f__Nocardioidaceae;g__Nocardioides	0.0201248	0.0408071	0.00390016		0.0224259	0.0396942	0.00390016		0.0390016	0.0567871	0		0.026001	0.0599492	0		0.00624025	0.00692819	0.00390016		0.024051	0.043009	0		0.0191462	0.0433059	0.00390016		0.00195008	0.00275783	0.00195008		0.013372	0.028824	0		0.00208008	0.0035705	0
k__Bacteria;p__Actinobacteria;c__Actinobacteria;o__Actinomycetales;f__Pseudonocardiaceae;g__Actinomycetospora	0.0180967	0.0463785	0.00390016		0.0809282	0.101573	0.0565523		0.00390016	0.0047767	0.00390016		0.00780031	0.0154044	0.00195008		0.00624025	0.00784353	0.00390016		0.0344514	0.0642118	0.00390016		0.00283648	0.00306648	0.00390016		0.00390016	0	0.00390016		0.0429017	0.0965896	0.00780031		0.0143006	0.0366658	0.00390016
k__Bacteria;p__Actinobacteria;c__Actinobacteria;o__Actinomycetales;f__Sporichthyaceae;g__	0.0589704	0.196269	0.00780031		0.0282761	0.0360808	0.0136505		0.25429	0.41225	0.0351014		0.00455018	0.0038346	0.00585023		0.00624025	0.00846533	0.00390016		0.116355	0.277621	0.0117005		0.00709119	0.00795826	0.00390016		0	0	0		0.00891464	0.00583474	0.00780031		0.0208008	0.0667382	0.00390016
k__Bacteria;p__Actinobacteria;c__Actinobacteria;o__Actinomycetales;f__Streptomycetaceae;g__Streptomyces	0.0160686	0.0470358	0.00390016		0.00975039	0.0103188	0.00780031		0.0538222	0.103056	0.00780031		0.00585023	0.00409052	0.00585023		0.00585023	0.0118083	0.00390016		0.026001	0.066922	0.00780031		0.00815487	0.0120153	0.00390016		0	0	0		0.00278583	0.00370979	0		0.0361414	0.117491	0.00390016
k__Bacteria;p__Actinobacteria;c__Actinobacteria;o__Actinomycetales;f__Yaniellaceae;g__Yaniella	0.0132605	0.0449929	0.00390016		0.0594774	0.1112	0.00585023		0.00390016	0.00390016	0.00390016		0.0104004	0.0134353	0.00585023		0.00117005	0.00188395	0		0.00585023	0.00990866	0.00195008		0.0237555	0.0672922	0.00390016		0	0	0		0.000557165	0.00147412	0		0.00026001	0.00100702	0
k__Bacteria;p__Actinobacteria;c__Actinobacteria;o__Bifidobacteriales;f__Bifidobacteriaceae;g__Bifidobacterium	0.0213729	0.0351397	0.00390016		0.049727	0.0560117	0.0448518		0.0202808	0.0327938	0.00390016		0.00845034	0.0169855	0.00195008		0.0183307	0.0336033	0.00390016		0.0126755	0.0239341	0.00390016		0.0343923	0.0444966	0.00390016		0.00195008	0.00275783	0.00195008		0.0156006	0.0312824	0.00390016		0.00468019	0.0087459	0.00390016
k__Bacteria;p__Actinobacteria;c__Coriobacteriia;o__Coriobacteriales;f__Coriobacteriaceae;g__Collinsella	0.0357254	0.116748	0.00390016		0.000975039	0.00195008	0		0.025741	0.0511203	0.00390016		0.104004	0.230508	0.00390016		0.0136505	0.0377351	0.00195008		0.0627275	0.16435	0.00390016		0.0124096	0.0360345	0		0.00195008	0.00275783	0.00195008		0.00780031	0.0156006	0.00390016		0.00416017	0.00714099	0.00390016
k__Bacteria;p__Actinobacteria;c__Thermoleophilia;o__Gaiellales;f__Gaiellaceae;g__	0.0380655	0.0954694	0.00390016		0.00195008	0.00225176	0.00195008		0.0569423	0.116503	0.00390016		0.0734529	0.157083	0.00780031		0.0218409	0.0515516	0.00390016		0.0614275	0.128378	0.00780031		0.0187917	0.0494818	0.00390016		0.00390016	0	0.00390016		0.0395587	0.0626631	0.0195008		0.00936037	0.0205744	0
k__Bacteria;p__Actinobacteria;c__Thermoleophilia;o__Solirubrobacterales;f__;g__	0.0143526	0.0352225	0.00390016		0.0594774	0.0772438	0.0331513		0.00468019	0.00640861	0		0.0110504	0.0180281	0.00390016		0.00312012	0.00402806	0.00195008		0.0266511	0.0487366	0.00780031		0.00283648	0.00352782	0.00390016		0.00390016	0.00551565	0.00390016		0.00724315	0.0126236	0.00390016		0.025741	0.0858389	0
k__Bacteria;p__Actinobacteria;c__Thermoleophilia;o__Solirubrobacterales;f__Patulibacteraceae;g__	0.0157566	0.0391877	0		0.0234009	0.036725	0.00780031		0.00546022	0.00444686	0.00390016		0.0208008	0.0490656	0		0.0148206	0.0468668	0		0.0136505	0.0340617	0.00390016		0.020919	0.0482193	0		0	0	0		0.00668598	0.0116384	0		0.000780031	0.00161482	0
k__Bacteria;p__Armatimonadetes;c__[Fimbriimonadia];o__[Fimbriimonadales];f__[Fimbriimonadaceae];g__Fimbriimonas	0.0141966	0.0661388	0		0.000975039	0.00195008	0		0.0670827	0.147831	0		0.000650026	0.00159223	0		0.00117005	0.0026324	0		0.0282761	0.0955068	0		0.00106368	0.00252211	0		0.00195008	0.00275783	0.00195008		0.00222866	0.00306863	0		0.00208008	0.00605407	0
k__Bacteria;p__Bacteroidetes;c__Bacteroidia;o__Bacteroidales;f__;g__	0.0686427	0.275824	0.00780031		0.00390016	0.00318446	0.00390016		0.0343214	0.0428485	0.0156006		0.24051	0.56247	0.00780031		0.00858034	0.00877896	0.00585023		0.13488	0.395873	0.00780031		0.00850943	0.00833177	0.00780031		0.00195008	0.00275783	0.00195008		0.00445732	0.00416944	0.00390016		0.0322413	0.0776466	0.00390016
k__Bacteria;p__Bacteroidetes;c__Bacteroidia;o__Bacteroidales;f__Bacteroidaceae;g__Bacteroides	0.0645866	0.147851	0.0117005		0.0702028	0.127577	0.00975039		0.00936037	0.00708499	0.00780031		0.177457	0.267958	0.0117005		0.0222309	0.0275813	0.0117005		0.11343	0.205015	0.00975039		0.0223373	0.0258172	0.0156006		0.00390016	0	0.00390016		0.323713	0.599238	0.0195008		0.0348414	0.0454227	0.0156006
k__Bacteria;p__Bacteroidetes;c__Bacteroidia;o__Bacteroidales;f__Porphyromonadaceae;g__	0.0357254	0.105747	0.00390016		0.13163	0.252867	0.00585023		0.0405616	0.0777394	0.00780031		0.00650026	0.00805613	0.00390016		0.0124805	0.0226523	0.00195008		0.0214509	0.0500432	0.00780031		0.0577932	0.151814	0.00390016		0	0	0		0.00557165	0.0083822	0		0.00442018	0.00764082	0
k__Bacteria;p__Bacteroidetes;c__Bacteroidia;o__Bacteroidales;f__Porphyromonadaceae;g__Paludibacter	0.115133	0.529449	0.00780031		0.00877535	0.00864803	0.00780031		0.0132605	0.00444686	0.0117005		0.0130005	0.0170302	0.00585023		0.269891	0.838425	0.00195008		0.0139756	0.0115767	0.0117005		0.246419	0.799201	0.00390016		0	0	0		0.0105861	0.0138285	0.00390016		0.00468019	0.00535575	0.00390016
k__Bacteria;p__Bacteroidetes;c__Bacteroidia;o__Bacteroidales;f__Porphyromonadaceae;g__Parabacteroides	0.00218409	0.00529043	0		0.000975039	0.00195008	0		0	0	0		0.00715029	0.00936579	0.00390016		0.000780031	0.00164445	0		0.0026001	0.00692375	0		0.00212736	0.00364352	0		0	0	0		0.00278583	0.00294824	0.00390016		0.00364015	0.00698719	0
k__Bacteria;p__Bacteroidetes;c__Bacteroidia;o__Bacteroidales;f__Porphyromonadaceae;g__Porphyromonas	0.330421	0.955997	0.0546022		0.263261	0.320185	0.159906		0.109984	0.128243	0.0468019		0.929537	1.91415	0.165757		0.108034	0.192048	0.0448518		0.573323	1.35542	0.0897036		0.119487	0.186966	0.0390016		0.0331513	0.0413674	0.0331513		0.498663	0.69462	0.148206		0.309152	0.558873	0.0975039
k__Bacteria;p__Bacteroidetes;c__Bacteroidia;o__Bacteroidales;f__Prevotellaceae;g__Prevotella	0.0294852	0.108978	0		0.0048752	0.00738288	0.00195008		0.0132605	0.0233358	0.00390016		0.0910036	0.221007	0		0.0105304	0.0306024	0		0.0513521	0.155312	0.00195008		0.0106368	0.0291908	0		0.00195008	0.00275783	0.00195008		0.0200579	0.0148392	0.0156006		0.00442018	0.00895055	0
k__Bacteria;p__Bacteroidetes;c__Bacteroidia;o__Bacteroidales;f__[Paraprevotellaceae];g__	0.0107644	0.0418742	0		0	0	0		0.00390016	0.0047767	0.00390016		0.0396516	0.0840632	0.00390016		0.00117005	0.00188395	0		0.0211258	0.059972	0.00195008		0.00141824	0.00196773	0		0	0	0		0.00780031	0.0156006	0.00390016		0.000520021	0.00137233	0
k__Bacteria;p__Bacteroidetes;c__Bacteroidia;o__Bacteroidales;f__[Paraprevotellaceae];g__[Prevotella]	0.0659906	0.104227	0.0234009		0.117005	0.161217	0.050702		0.0288612	0.00978931	0.0234009		0.112454	0.163889	0.0234009		0.0362715	0.0315808	0.0234009		0.0978289	0.143247	0.0234009		0.0390016	0.0332773	0.0234009		0.0234009	0.0110313	0.0234009		8.03599	20.1754	0.171607		0.124285	0.219272	0.0351014
k__Bacteria;p__Bacteroidetes;c__Cytophagia;o__Cytophagales;f__Cytophagaceae;g__	0.0269891	0.0892426	0.00390016		0.00682527	0.00804038	0.00585023		0.0936037	0.198429	0.00780031		0.00520021	0.0072617	0.00390016		0.0148206	0.0236738	0.00585023		0.0425767	0.127994	0.00390016		0.0145369	0.0224786	0.00780031		0.00195008	0.00275783	0.00195008		0.00390016	0.00318446	0.00390016		0.0135205	0.0323927	0.00390016
k__Bacteria;p__Bacteroidetes;c__Cytophagia;o__Cytophagales;f__Cytophagaceae;g__Dyadobacter	0.0173167	0.0430798	0.00390016		0.0117005	0.0156006	0.00390016		0.0460218	0.0900167	0.00390016		0.0149506	0.027403	0.00390016		0.00663027	0.015714	0		0.0269761	0.0598335	0.00390016		0.00992767	0.0168533	0.00390016		0	0	0		0.00390016	0.00450351	0.00390016		0.0150806	0.038295	0.00390016
k__Bacteria;p__Bacteroidetes;c__Cytophagia;o__Cytophagales;f__Cytophagaceae;g__Flectobacillus	0.00187207	0.00340008	0		0.000975039	0.00195008	0		0.00468019	0.00427241	0.00390016		0.000650026	0.00159223	0		0.00156006	0.00376791	0		0.0026001	0.00346188	0.00195008		0.00141824	0.00360537	0		0	0	0		0.0334299	0.0612071	0.00390016		0.000520021	0.00201403	0
k__Bacteria;p__Bacteroidetes;c__Cytophagia;o__Cytophagales;f__Cytophagaceae;g__Hymenobacter	0.378159	0.759419	0.0585023		0.731279	1.08288	0.23986		0.99376	1.25212	0.308112		0.0396516	0.0352671	0.0351014		0.132215	0.199984	0.0468019		0.657501	1.02978	0.0780031		0.141469	0.185314	0.0975039		0.00390016	0.00551565	0.00390016		0.214509	0.297692	0.0585023		0.0608424	0.0634694	0.0351014
k__Bacteria;p__Bacteroidetes;c__Cytophagia;o__Cytophagales;f__Cytophagaceae;g__Rudanella	0.0132605	0.0403435	0		0.025351	0.048137	0.00195008		0.00234009	0.00348841	0		0.0331513	0.073619	0.00390016		0.00195008	0.00379027	0		0.025351	0.056848	0.00195008		0.00212736	0.00364352	0		0.00195008	0.00275783	0.00195008		0.0016715	0.00208472	0		0.00104004	0.0023152	0
k__Bacteria;p__Bacteroidetes;c__Cytophagia;o__Cytophagales;f__Cytophagaceae;g__Spirosoma	0.138222	0.562984	0.00390016		0.0195008	0.0312012	0.00390016		0.569423	1.25802	0.00390016		0.0663027	0.139841	0.0117005		0.0132605	0.0165674	0.00780031		0.270736	0.808828	0.00390016		0.0180825	0.0224232	0.00780031		0.00390016	0	0.00390016		0.0696456	0.144909	0.0156006		0.0312012	0.0630779	0.00780031
k__Bacteria;p__Bacteroidetes;c__Flavobacteriia;o__Flavobacteriales;f__Flavobacteriaceae;g__Capnocytophaga	0.00842434	0.0265402	0		0	0	0		0.00234009	0.00348841	0		0.0273011	0.0526738	0.00195008		0.00351014	0.00387843	0.00390016		0.0149506	0.0378804	0		0.00248192	0.00360537	0		0.00195008	0.00275783	0.00195008		0.00947181	0.0179939	0		0.00338014	0.00623096	0
k__Bacteria;p__Bacteroidetes;c__Flavobacteriia;o__Flavobacteriales;f__Flavobacteriaceae;g__Myroides	0.105616	0.401135	0.00780031		0.00292512	0.00195008	0.00390016		0.0936037	0.161539	0.0195008		0.346464	0.808687	0.0117005		0.00819033	0.0136907	0.00195008		0.208658	0.573159	0.0156006		0.012055	0.0173067	0.00390016		0.00195008	0.00275783	0.00195008		0.0501449	0.108749	0.0117005		0.0163807	0.0474978	0.00390016
k__Bacteria;p__Bacteroidetes;c__Flavobacteriia;o__Flavobacteriales;f__[Weeksellaceae];g__	0.121685	0.210957	0.0546022		0.0224259	0.0269035	0.0117005		0.128705	0.0473672	0.128705		0.24506	0.408817	0.074103		0.0838534	0.091877	0.0448518		0.106929	0.0697772	0.115055		0.158843	0.311418	0.0351014		0.00585023	0.00827348	0.00585023		0.0897036	0.104822	0.0273011		0.0210608	0.0382363	0.00390016
k__Bacteria;p__Bacteroidetes;c__Flavobacteriia;o__Flavobacteriales;f__[Weeksellaceae];g__Chryseobacterium	0.0113885	0.0317234	0.00390016		0.000975039	0.00195008	0		0.0374415	0.0685363	0.00780031		0.00520021	0.00201403	0.00390016		0.00624025	0.0105936	0.00390016		0.0175507	0.044948	0.00390016		0.00673663	0.00988071	0.00390016		0	0	0		0.00278583	0.00294824	0.00390016		0.000520021	0.00137233	0
k__Bacteria;p__Bacteroidetes;c__Flavobacteriia;o__Flavobacteriales;f__[Weeksellaceae];g__Cloacibacterium	1.64384	2.89183	0.721529		0.434867	0.515101	0.204758		3.59282	3.07401	1.91888		0.558372	0.50934	0.48752		1.80421	3.78076	0.616225		1.8685	2.42343	0.980889		1.69373	3.60838	0.51092		0.0214509	0.00275783	0.0214509		0.486405	0.571776	0.288612		0.212428	0.571974	0.0468019
k__Bacteria;p__Bacteroidetes;c__Sphingobacteriia;o__Sphingobacteriales;f__Sphingobacteriaceae;g__	0.0101404	0.0187721	0		0.0204758	0.0383956	0.00195008		0.00234009	0.00523261	0		0.0026001	0.00636893	0		0.0144306	0.0165521	0.00975039		0.00877535	0.0224432	0		0.0134733	0.0160204	0.00390016		0	0	0		0.010029	0.0198688	0.00390016		0.00780031	0.0105273	0.00390016
k__Bacteria;p__Bacteroidetes;c__Sphingobacteriia;o__Sphingobacteriales;f__Sphingobacteriaceae;g__Pedobacter	0.0603744	0.0829499	0.0156006		0.0721529	0.0981776	0.0292512		0.0405616	0.063286	0.00780031		0.0357514	0.0514121	0.0156006		0.0803432	0.103731	0.0292512		0.0373765	0.0520733	0.0156006		0.0957311	0.104323	0.0429017		0.00390016	0	0.00390016		0.0105861	0.00770689	0.0117005		0.0423817	0.102627	0.0117005
k__Bacteria;p__Bacteroidetes;c__Sphingobacteriia;o__Sphingobacteriales;f__Sphingobacteriaceae;g__Sphingobacterium	0.00592824	0.0168175	0		0.0214509	0.0403435	0.00195008		0.000780031	0.0017442	0		0.000650026	0.00159223	0		0.00546022	0.00826326	0		0.0074753	0.023487	0		0.00531839	0.00785332	0		0	0	0		0.00390016	0.00551565	0.00390016		0.00130005	0.00190308	0
k__Bacteria;p__Bacteroidetes;c__[Saprospirae];o__[Saprospirales];f__Chitinophagaceae;g__	0.179407	0.16412	0.124805		0.0906786	0.0261388	0.0819033		0.329173	0.203736	0.234009		0.189158	0.168273	0.146256		0.134165	0.138285	0.076053		0.215484	0.162272	0.175507		0.166998	0.171906	0.0819033		0.0312012	0.00551565	0.0312012		7.34957	14.5781	0.378315		0.160166	0.17898	0.074103
k__Bacteria;p__Bacteroidetes;c__[Saprospirae];o__[Saprospirales];f__Chitinophagaceae;g__Flavisolibacter	0.00733229	0.0162111	0.00390016		0.0048752	0.00585023	0.00390016		0.0218409	0.0337313	0.00780031		0.0026001	0.00318446	0.00195008		0.00390016	0.00551565	0.00195008		0.0104004	0.0228226	0.00390016		0.00531839	0.00559036	0.00390016		0	0	0		0.00390016	0.00551565	0.00390016		0.00442018	0.00587186	0.00390016
k__Bacteria;p__Bacteroidetes;c__[Saprospirae];o__[Saprospirales];f__Chitinophagaceae;g__Sediminibacterium	5.75679	6.52716	2.96412		5.91556	4.51548	4.85179		14.8284	7.05902	15.4446		5.49077	5.04995	3.96841		1.31708	1.67957	0.555772		9.42278	7.33852	7.85686		2.78436	3.28399	1.65367		0.109204	0.016547	0.109204		2.21473	1.864	2.19579		4.6131	6.57694	0.729329
k__Bacteria;p__Bacteroidetes;c__[Saprospirae];o__[Saprospirales];f__Saprospiraceae;g__	0.0102964	0.0354943	0.00390016		0.00780031	0.0084253	0.00585023		0.0390016	0.0785376	0.00390016		0.0026001	0.00201403	0.00390016		0.00156006	0.00272701	0		0.0175507	0.0510554	0.00390016		0.00425472	0.00563962	0.00390016		0	0	0		0.00390016	0.00390016	0.00390016		0.00546022	0.0158631	0
k__Bacteria;p__Chlamydiae;c__Chlamydiia;o__Chlamydiales;f__Chlamydiaceae;g__Chlamydia	0.0439938	0.013251	0.0429017		0.0429017	0.0168506	0.0468019		0.0413417	0.00897883	0.0429017		0.0461518	0.0162532	0.0448518		0.0444618	0.0135355	0.0429017		0.0425767	0.0118132	0.0429017		0.0464473	0.0143253	0.0468019		0.0390016	0.0220626	0.0390016		0.0434589	0.0240873	0.0312012		5.70905	15.7078	0.074103
k__Bacteria;p__Chlorobi;c__SJA-28;o__;f__;g__	0.0162246	0.0674276	0		0.00195008	0.00225176	0.00195008		0.0733229	0.14878	0.00390016		0.00325013	0.00518393	0		0.00117005	0.00188395	0		0.0325013	0.0967469	0.00390016		0.00141824	0.00196773	0		0	0	0		0.0016715	0.00306863	0		0.0205408	0.0741831	0
k__Bacteria;p__Chloroflexi;c__Ellin6529;o__;f__;g__	0.0141966	0.054029	0.00390016		0.0048752	0.00585023	0.00390016		0.0561622	0.121238	0.00390016		0.00325013	0.0038346	0.00195008		0.00351014	0.00287779	0.00390016		0.025351	0.0780474	0.00390016		0.00425472	0.00407358	0.00390016		0.00195008	0.00275783	0.00195008		0.074103	0.190922	0		0.00390016	0.00642554	0
k__Bacteria;p__Chloroflexi;c__Gitt-GS-136;o__;f__;g__	0.0806552	0.321354	0.00390016		0.0321763	0.0617798	0.00195008		0.358034	0.704118	0.00780031		0.00390016	0.00348841	0.00390016		0.0074103	0.00890322	0.00390016		0.161856	0.459787	0.00585023		0.00567295	0.00912397	0.00390016		0.00585023	0.00275783	0.00585023		0.0562737	0.142072	0		0.0049402	0.00786505	0.00390016
k__Bacteria;p__Chloroflexi;c__Thermomicrobia;o__JG30-KF-CM45;f__;g__	0.0112324	0.0219278	0		0.0185257	0.0370515	0		0.00702028	0.0156978	0		0	0	0		0.0171607	0.0236309	0.00195008		0.00520021	0.0122584	0		0.0198553	0.0289482	0		0	0	0		0.00724315	0.0158311	0		0.00130005	0.00240723	0
k__Bacteria;p__Cyanobacteria;c__Chloroplast;o__Chlorophyta;f__;g__	0.21092	0.666267	0.0117005		0.0204758	0.0147228	0.0195008		0.932917	1.3543	0.202808		0.024701	0.0265287	0.0136505		0.0378315	0.0774824	0.00780031		0.398466	0.943342	0.0117005		0.0439654	0.0711517	0.0156006		0.00390016	0	0.00390016		0.0211723	0.0152484	0.0273011		0.00884035	0.00971877	0.00780031
k__Bacteria;p__Cyanobacteria;c__Chloroplast;o__Chlorophyta;f__Trebouxiophyceae;g__	0.0321373	0.131883	0.00390016		0.0048752	0.00373412	0.00585023		0.0132605	0.016222	0.00390016		0.111804	0.270049	0.00195008		0.00468019	0.0121678	0		0.00650026	0.0115618	0.00390016		0.0655935	0.198478	0		0.00195008	0.00275783	0.00195008		0.0195008	0.0418851	0		0.00156006	0.00322964	0
k__Bacteria;p__Cyanobacteria;c__Chloroplast;o__Streptophyta;f__;g__	0.677847	0.894871	0.273011		1.21685	0.968595	1.2032		1.32917	1.44241	1.16615		0.428367	0.532336	0.206708		0.286271	0.404891	0.0799532		0.717954	1.03704	0.323713		0.750957	0.805273	0.608424		0.0351014	0.00551565	0.0351014		0.746601	0.937588	0.429017		0.283151	0.455641	0.0624025
k__Bacteria;p__Cyanobacteria;c__Oscillatoriophycideae;o__Chroococcales;f__Xenococcaceae;g__	0.0151326	0.0573128	0		0.00195008	0.00225176	0.00195008		0.0663027	0.124683	0.00780031		0.00455018	0.00624837	0.00195008		0.00117005	0.00188395	0		0.0292512	0.0821056	0.00195008		0.00212736	0.00268156	0		0.00195008	0.00275783	0.00195008		0.0183864	0.0289869	0.00390016		0.00442018	0.0129241	0
k__Bacteria;p__FBP;c__;o__;f__;g__	0.0165367	0.0539515	0		0.0204758	0.0409516	0		0.0530421	0.116438	0		0.00780031	0.0154044	0.00195008		0.00195008	0.0033145	0		0.0325013	0.0761976	0		0.0017728	0.00319891	0		0.00195008	0.00275783	0.00195008		0.00947181	0.0216985	0		0.000780031	0.00218647	0
k__Bacteria;p__Firmicutes;c__Bacilli;o__Bacillales;Other;Other	0.0143526	0.0118469	0.0117005		0.0126755	0.0132739	0.00975039		0.0140406	0.00652621	0.0156006		0.0201508	0.019173	0.0156006		0.0117005	0.00780031	0.0117005		0.0195008	0.0136125	0.0175507		0.0102822	0.00785332	0.0117005		0.00585023	0.00827348	0.00585023		0.00557165	0.00589648	0.00390016		0.0296412	0.0338984	0.0117005
k__Bacteria;p__Firmicutes;c__Bacilli;o__Bacillales;f__;g__	0.00764431	0.0128607	0.00390016		0.0136505	0.0172961	0.00780031		0.00312012	0.0032631	0.00390016		0.00390016	0.00652621	0		0.00975039	0.0164702	0.00390016		0.00422517	0.00483663	0.00390016		0.012055	0.0181644	0.00390016		0.00390016	0.00551565	0.00390016		0.00724315	0.0159904	0		0.00208008	0.0035705	0
k__Bacteria;p__Firmicutes;c__Bacilli;o__Bacillales;f__Bacillaceae;Other	0.00343214	0.00659576	0		0.00390016	0.00551565	0.00195008		0.00312012	0.00508518	0		0.00715029	0.0116788	0		0.00117005	0.00188395	0		0.00650026	0.00853402	0.00390016		0.000709119	0.00157769	0		0	0	0		0.00445732	0.00727166	0		0.00624025	0.00639163	0.00390016
k__Bacteria;p__Firmicutes;c__Bacilli;o__Bacillales;f__Bacillaceae;g__	0.0335413	0.0839591	0.00780031		0.00780031	0.00551565	0.00585023		0.00702028	0.00508518	0.00780031		0.0429017	0.0738768	0.0117005		0.0514821	0.121007	0.00390016		0.025351	0.053204	0.00975039		0.0482201	0.115266	0.00390016		0.00195008	0.00275783	0.00195008		0.00334299	0.00570924	0		0.0101404	0.016468	0.00390016
k__Bacteria;p__Firmicutes;c__Bacilli;o__Bacillales;f__Bacillaceae;g__Anoxybacillus	0.00920437	0.017833	0.00390016		0.0107254	0.0140171	0.00585023		0.00234009	0.0021362	0.00390016		0.0208008	0.0323188	0.00585023		0.0050702	0.0080246	0.00390016		0.0120255	0.0237213	0.00390016		0.00744575	0.0109558	0.00390016		0.00195008	0.00275783	0.00195008		0.0590595	0.0873388	0.0195008		0.0026001	0.00380616	0
k__Bacteria;p__Firmicutes;c__Bacilli;o__Bacillales;f__Bacillaceae;g__Bacillus	0.206708	0.266859	0.0663027		0.146256	0.167918	0.0682527		0.414197	0.44035	0.409516		0.169657	0.220181	0.0838534		0.149376	0.193083	0.0429017		0.275936	0.325169	0.138456		0.165934	0.199293	0.0585023		0.0156006	0.00551565	0.0156006		0.295855	0.376262	0.0624025		0.0418617	0.0284114	0.0390016
k__Bacteria;p__Firmicutes;c__Bacilli;o__Bacillales;f__Bacillaceae;g__Geobacillus	0.0354134	0.0940423	0.00390016		0.074103	0.0896753	0.0526521		0.0912637	0.19537	0.00390016		0.00845034	0.0111456	0.00390016		0.00819033	0.0127974	0.00390016		0.0422517	0.125752	0.00390016		0.0336832	0.0597443	0.00780031		0.00390016	0.00551565	0.00390016		0.00445732	0.00570924	0.00390016		0.0338014	0.111651	0.00390016
k__Bacteria;p__Firmicutes;c__Bacilli;o__Bacillales;f__Planococcaceae;g__	0.0975039	0.225291	0.0234009		0.0594774	0.0616977	0.0370515		0.230109	0.455785	0.0234009		0.131955	0.205482	0.0214509		0.025741	0.0370093	0.0117005		0.166407	0.313614	0.0234009		0.0390016	0.0497633	0.0195008		0.00585023	0.00827348	0.00585023		0.0139291	0.0100341	0.0117005		0.0262611	0.0389867	0.0195008
k__Bacteria;p__Firmicutes;c__Bacilli;o__Bacillales;f__Planococcaceae;g__Planomicrobium	0.0308892	0.106006	0.00390016		0.00390016	0.00551565	0.00195008		0.00702028	0.00508518	0.00390016		0.0169007	0.0225626	0.00585023		0.0620125	0.166776	0.00390016		0.0126755	0.0162199	0.00585023		0.056375	0.1593	0.00390016		0	0	0		0.00445732	0.00613725	0		0.00806032	0.00758373	0.00780031
k__Bacteria;p__Firmicutes;c__Bacilli;o__Bacillales;f__Planococcaceae;g__Sporosarcina	0.173011	0.600154	0.0234009		0.205733	0.34947	0.0390016		0.0343214	0.0152056	0.0234009		0.530421	1.19647	0.0390016		0.0148206	0.0157944	0.0117005		0.281461	0.847608	0.0273011		0.0840306	0.214724	0.0156006		0.0117005	0.016547	0.0117005		0.0128148	0.00802911	0.0156006		0.0371815	0.0716257	0.0156006
k__Bacteria;p__Firmicutes;c__Bacilli;o__Bacillales;f__Staphylococcaceae;g__Jeotgalicoccus	0.0410296	0.0759039	0.0117005		0.11993	0.1707	0.050702		0.0171607	0.0131106	0.0117005		0.0442018	0.0445142	0.0292512		0.0195008	0.0294742	0.00780031		0.0364015	0.0367877	0.0175507		0.0531839	0.108831	0.00780031		0.00195008	0.00275783	0.00195008		0.0278583	0.0409317	0.00780031		0.0642226	0.157088	0.00780031
k__Bacteria;p__Firmicutes;c__Bacilli;o__Bacillales;f__Staphylococcaceae;g__Macrococcus	0.0656786	0.153068	0.00390016		0.0146256	0.0216859	0.00585023		0.175507	0.23169	0.0195008		0.0182007	0.0198359	0.00975039		0.0596724	0.169835	0.00390016		0.0835283	0.162454	0.00780031		0.0577932	0.161052	0.00390016		0.00195008	0.00275783	0.00195008		0.0295298	0.0645535	0.00390016		0.0124805	0.0158904	0.00390016
k__Bacteria;p__Firmicutes;c__Bacilli;o__Bacillales;f__Staphylococcaceae;g__Salinicoccus	0.00608424	0.0082027	0.00390016		0.00780031	0.0084253	0.00585023		0.00234009	0.0021362	0.00390016		0.00390016	0.00348841	0.00390016		0.00858034	0.0113037	0		0.00552522	0.00694868	0.00390016		0.00780031	0.0098667	0.00390016		0	0	0		0.00891464	0.0186657	0		0.00624025	0.00719153	0.00390016
k__Bacteria;p__Firmicutes;c__Bacilli;o__Bacillales;f__Staphylococcaceae;g__Staphylococcus	4.2727	9.29793	1.06084		8.68857	15.2803	1.38066		3.92278	2.79739	3.44384		7.62871	14.582	1.73557		0.667707	0.645389	0.290562		7.92479	12.6193	2.14509		1.03177	1.18761	0.397816		0.185257	0.0910083	0.185257		1.25028	1.34347	0.538222		6.31955	9.11186	2.05928
k__Bacteria;p__Firmicutes;c__Bacilli;o__Bacillales;f__[Thermicanaceae];g__Thermicanus	0.0156006	0.0390665	0.00390016		0.0185257	0.0269035	0.00780031		0.00156006	0.0021362	0		0.0338014	0.0752909	0.00195008		0.0105304	0.0177351	0.00195008		0.00455018	0.00702291	0.00195008		0.0304921	0.056298	0.00390016		0	0	0		0.00111433	0.00190308	0		0.000780031	0.00218647	0
k__Bacteria;p__Firmicutes;c__Bacilli;o__Gemellales;f__Gemellaceae;g__	0.0159126	0.0454961	0.00390016		0.0126755	0.0128863	0.0117005		0.00390016	0.00390016	0.00390016		0.050702	0.0885258	0.0175507		0.00234009	0.00272701	0.00195008		0.0269761	0.06474	0.00585023		0.00673663	0.00819792	0.00390016		0	0	0		0.0300869	0.0553728	0		0.0176807	0.0502903	0.00390016
k__Bacteria;p__Firmicutes;c__Bacilli;o__Gemellales;f__Gemellaceae;g__Gemella	0.0124805	0.0310179	0.00390016		0.0048752	0.00195008	0.00390016		0.00624025	0.00591488	0.00390016		0.0286011	0.0567157	0.00585023		0.00897036	0.0229672	0.00195008		0.0234009	0.04295	0.00780031		0.00212736	0.00203679	0.00390016		0.00390016	0	0.00390016		0.0016715	0.00208472	0		0.0135205	0.025949	0.00390016
k__Bacteria;p__Firmicutes;c__Bacilli;o__Lactobacillales;Other;Other	0.205616	0.440757	0.0858034		0.799532	0.974305	0.485569		0.0858034	0.0442113	0.0624025		0.141056	0.140674	0.111154		0.0666927	0.0280914	0.0663027		0.175507	0.234204	0.099454		0.263438	0.630267	0.0702028		0.0682527	0.0358517	0.0682527		0.109204	0.183749	0.0468019		0.0977639	0.113205	0.0546022
k__Bacteria;p__Firmicutes;c__Bacilli;o__Lactobacillales;f__Aerococcaceae;Other	0.00452418	0.00602949	0		0.00682527	0.00666078	0.00585023		0.00468019	0.00640861	0.00390016		0.00455018	0.00715619	0		0.00351014	0.00565186	0		0.0048752	0.00625021	0.00195008		0.00460928	0.00648369	0		0.00195008	0.00275783	0.00195008		0.00445732	0.00727166	0		0.00364015	0.00499174	0
k__Bacteria;p__Firmicutes;c__Bacilli;o__Lactobacillales;f__Aerococcaceae;g__	0.0380655	0.0870449	0.00780031		0.0146256	0.0150632	0.0117005		0.0670827	0.13911	0.00390016		0.0695528	0.129763	0.0117005		0.0140406	0.0126313	0.00780031		0.0614275	0.122875	0.00780031		0.0166643	0.01745	0.0117005		0.0156006	0.0110313	0.0156006		0.0228438	0.057029	0		0.00442018	0.00528769	0
k__Bacteria;p__Firmicutes;c__Bacilli;o__Lactobacillales;f__Aerococcaceae;g__Aerococcus	0.00592824	0.00713135	0.00390016		0.0048752	0.00490759	0.00390016		0.00156006	0.0021362	0		0.00845034	0.00833454	0.00585023		0.00702028	0.00838508	0.00390016		0.00585023	0.00695696	0.00390016		0.00602751	0.00824837	0.00390016		0.00585023	0.00275783	0.00585023		0.0222866	0.0419887	0.00390016		0.00234009	0.00322964	0
k__Bacteria;p__Firmicutes;c__Bacilli;o__Lactobacillales;f__Aerococcaceae;g__Alloiococcus	5.46443	8.18083	0.425117		0.189158	0.0649896	0.200858		0.25975	0.0985359	0.25351		7.06773	12.8728	1.21295		9.2149	6.45307	9.26482		1.59094	2.69263	0.356864		8.32222	10.6354	5.20281		12.9875	3.50244	12.9875		0.461333	0.880724	0.144306		1.56864	1.9459	0.612324
k__Bacteria;p__Firmicutes;c__Bacilli;o__Lactobacillales;f__Aerococcaceae;g__Facklamia	0.0177847	0.0329996	0.00390016		0.0526521	0.0631697	0.0351014		0.0202808	0.0366283	0.00390016		0.00585023	0.00640861	0.00390016		0.00975039	0.0156277	0.00585023		0.0221009	0.0431535	0.00390016		0.0148915	0.0226624	0.00390016		0.00780031	0	0.00780031		0.0239581	0.0565827	0.00390016		0.00858034	0.0111489	0.00390016
k__Bacteria;p__Firmicutes;c__Bacilli;o__Lactobacillales;f__Carnobacteriaceae;g__Trichococcus	0.0112324	0.041111	0		0.0546022	0.101454	0.00585023		0	0	0		0.0026001	0.00201403	0.00390016		0.00468019	0.00838508	0.00195008		0.0211258	0.0589488	0.00195008		0.00248192	0.00262948	0.00390016		0	0	0		0.00111433	0.00190308	0		0.00468019	0.00535575	0.00390016
k__Bacteria;p__Firmicutes;c__Bacilli;o__Lactobacillales;f__Enterococcaceae;Other	0.0191888	0.0367237	0.00390016		0.0360764	0.0466255	0.0175507		0.00858034	0.0130524	0.00390016		0.0403016	0.0603034	0.00390016		0.0050702	0.00823252	0.00390016		0.0269761	0.0438882	0.00585023		0.0134733	0.0309744	0.00390016		0.00390016	0.00551565	0.00390016		0.0339871	0.0697577	0.00780031		0.0161206	0.0355586	0.00390016
k__Bacteria;p__Firmicutes;c__Bacilli;o__Lactobacillales;f__Enterococcaceae;g__Enterococcus	0.19064	0.391463	0.0429017		0.476794	0.743007	0.148206		0.337754	0.560881	0.0546022		0.0929537	0.124498	0.0390016		0.0612324	0.0530654	0.0429017		0.319813	0.541595	0.0546022		0.0769394	0.0800072	0.0429017		0.0409516	0.00275783	0.0409516		0.0651883	0.049524	0.0546022		0.0436817	0.0687516	0.0234009
k__Bacteria;p__Firmicutes;c__Bacilli;o__Lactobacillales;f__Enterococcaceae;g__Vagococcus	0.0151326	0.05718	0.00390016		0.00682527	0.00585023	0.00780031		0.00234009	0.0021362	0.00390016		0.0533021	0.115504	0.00585023		0.00195008	0.00275783	0		0.0266511	0.0825814	0.00195008		0.00460928	0.00624468	0.00390016		0.00390016	0	0.00390016		0.00334299	0.00269136	0.00390016		0.00312012	0.00302105	0.00390016
k__Bacteria;p__Firmicutes;c__Bacilli;o__Lactobacillales;f__Lactobacillaceae;Other	0.0344774	0.114683	0.00390016		0.0117005	0.0100702	0.0117005		0.0366615	0.0568273	0.0156006		0.102054	0.229035	0.00780031		0.00195008	0.00275783	0		0.0214509	0.0373905	0.0117005		0.0549567	0.17066	0.00390016		0	0	0		0.0016715	0.00208472	0		0.00468019	0.00740003	0.00390016
k__Bacteria;p__Firmicutes;c__Bacilli;o__Lactobacillales;f__Lactobacillaceae;g__Lactobacillus	0.108424	0.287511	0.0273011		0.0273011	0.016547	0.025351		0.301872	0.631432	0.0234009		0.100104	0.116631	0.0448518		0.049142	0.088979	0.0234009		0.153731	0.406003	0.0214509		0.0751666	0.108605	0.0351014		0.0195008	0.0110313	0.0195008		0.0367729	0.056107	0.0117005		0.0598024	0.0860142	0.0273011
k__Bacteria;p__Firmicutes;c__Bacilli;o__Lactobacillales;f__Leuconostocaceae;g__	0.00546022	0.0161594	0		0.00390016	0.00318446	0.00390016		0.0187207	0.0354678	0.00390016		0.00195008	0.0021362	0.00195008		0.00156006	0.00272701	0		0.00910036	0.0230636	0.00390016		0.00212736	0.00319891	0		0.00195008	0.00275783	0.00195008		0.00111433	0.00190308	0		0.00208008	0.0046304	0
k__Bacteria;p__Firmicutes;c__Bacilli;o__Lactobacillales;f__Leuconostocaceae;g__Leuconostoc	0.0374415	0.176684	0		0.0048752	0.00373412	0.00585023		0.177847	0.395502	0		0.00130005	0.00201403	0		0.00195008	0.00495045	0		0.075403	0.255075	0		0.00283648	0.0049613	0		0	0	0		0.00222866	0.00306863	0		0.00208008	0.00438948	0
k__Bacteria;p__Firmicutes;c__Bacilli;o__Lactobacillales;f__Streptococcaceae;g__Lactococcus	0.0525741	0.111246	0.0195008		0.0302262	0.0297666	0.0175507		0.132605	0.240105	0.0312012		0.0539522	0.0533291	0.0312012		0.0206708	0.0243252	0.0117005		0.0942538	0.15259	0.0370515		0.0145369	0.00890926	0.0117005		0.0117005	0	0.0117005		0.0183864	0.0116384	0.0195008		0.344774	1.07151	0.0156006
k__Bacteria;p__Firmicutes;c__Bacilli;o__Lactobacillales;f__Streptococcaceae;g__Streptococcus	0.322777	0.344337	0.179407		0.440718	0.499189	0.228159		0.296412	0.2214	0.210608		0.593474	0.445994	0.405616		0.126365	0.0504246	0.120905		0.502145	0.42625	0.339314		0.167707	0.0980329	0.167707		0.099454	0.0248204	0.099454		0.57778	0.720152	0.276911		2.83749	10.0861	0.0936037
k__Bacteria;p__Firmicutes;c__Clostridia;o__Clostridiales;f__;g__	0.050702	0.10681	0.0117005		0.00780031	0.0084253	0.00585023		0.0273011	0.0148514	0.0351014		0.151456	0.192944	0.050702		0.0191108	0.024902	0.0117005		0.0867785	0.147027	0.0273011		0.0195008	0.0237878	0.0117005		0.00585023	0.00275783	0.00585023		0.0378872	0.0546817	0.0117005		0.0819033	0.20806	0.0195008
k__Bacteria;p__Firmicutes;c__Clostridia;o__Clostridiales;f__Clostridiaceae;Other	0.0110764	0.0247867	0.00390016		0.0048752	0.00195008	0.00390016		0.0319813	0.0522825	0.00780031		0.00975039	0.0117653	0.00390016		0.00390016	0.00520021	0.00195008		0.0182007	0.0348179	0.00390016		0.00531839	0.00436843	0.00390016		0	0	0		0.010029	0.0182735	0.00390016		0.0169007	0.0369315	0.00390016
k__Bacteria;p__Firmicutes;c__Clostridia;o__Clostridiales;f__Clostridiaceae;g__	0.0736349	0.124145	0.0156006		0.0126755	0.00666078	0.0136505		0.127925	0.14729	0.0624025		0.129355	0.197094	0.0351014		0.0374415	0.0551933	0.0136505		0.118955	0.163667	0.0390016		0.035456	0.0518135	0.0156006		0.0117005	0.00551565	0.0117005		0.00780031	0.00450351	0.00780031		0.0312012	0.0544827	0.0117005
k__Bacteria;p__Firmicutes;c__Clostridia;o__Clostridiales;f__Clostridiaceae;g__Clostridium	0.0121685	0.0300067	0.00390016		0.0048752	0.00373412	0.00585023		0.00624025	0.0021362	0.00780031		0.0312012	0.0604713	0.00195008		0.00663027	0.00664173	0.00390016		0.0204758	0.0421743	0.00780031		0.00531839	0.00635444	0.00390016		0	0	0		0.0300869	0.0727814	0.00390016		0.00910036	0.0138808	0.00390016
k__Bacteria;p__Firmicutes;c__Clostridia;o__Clostridiales;f__Lachnospiraceae;Other	0.0589704	0.146014	0.00780031		0.140406	0.278217	0.00195008		0.102964	0.221548	0.00780031		0.0481019	0.0658499	0.0117005		0.0109204	0.0127113	0.00585023		0.11343	0.200342	0.00780031		0.00850943	0.012914	0.00390016		0.00975039	0.00827348	0.00975039		0.0161578	0.0278917	0.00390016		0.00598024	0.00689325	0.00390016
k__Bacteria;p__Firmicutes;c__Clostridia;o__Clostridiales;f__Lachnospiraceae;g__	0.172231	0.308126	0.0390016		0.11408	0.128108	0.0936037		0.205928	0.384708	0.0429017		0.341264	0.493944	0.101404		0.0772231	0.12318	0.0292512		0.291212	0.405112	0.113105		0.0705574	0.118957	0.0156006		0.0175507	0.0193048	0.0175507		0.101961	0.108982	0.050702		0.102184	0.25542	0.0273011
k__Bacteria;p__Firmicutes;c__Clostridia;o__Clostridiales;f__Lachnospiraceae;g__Anaerostipes	0.0288612	0.133833	0		0	0	0		0.00702028	0.00931149	0.00390016		0.113755	0.272926	0.00195008		0.000390016	0.00123334	0		0.0594774	0.19264	0.00195008		0.000709119	0.00157769	0		0	0	0		0.00222866	0.00306863	0		0.00130005	0.00190308	0
k__Bacteria;p__Firmicutes;c__Clostridia;o__Clostridiales;f__Lachnospiraceae;g__Blautia	0.0435257	0.10485	0.00780031		0.0048752	0.00195008	0.00390016		0.0639626	0.130075	0.00390016		0.0838534	0.169551	0.0156006		0.024571	0.0586913	0.00780031		0.0659776	0.141616	0.00390016		0.0255283	0.0557426	0.00780031		0.00780031	0	0.00780031		0.0139291	0.0283808	0.00390016		0.0197608	0.043492	0.00390016
k__Bacteria;p__Firmicutes;c__Clostridia;o__Clostridiales;f__Lachnospiraceae;g__Epulopiscium	0.275195	1.31921	0.00780031		0.00877535	0.0102572	0.00780031		0.0140406	0.00854481	0.00780031		1.11999	2.68819	0.00975039		0.00546022	0.00587186	0.00390016		0.568123	1.90184	0.0117005		0.00496383	0.00654736	0		0.00390016	0	0.00390016		0.00780031	0.00503508	0.00780031		0.00806032	0.00960632	0.00390016
k__Bacteria;p__Firmicutes;c__Clostridia;o__Clostridiales;f__Lachnospiraceae;g__[Ruminococcus]	0.0234009	0.0681412	0.00390016		0.00390016	0.00551565	0.00195008		0.00234009	0.0021362	0.00390016		0.0832033	0.128401	0.00195008		0.00585023	0.00827348	0.00390016		0.0438768	0.0958536	0.00390016		0.00460928	0.00814716	0		0.00390016	0.00551565	0.00390016		0.00278583	0.00370979	0		0.00936037	0.0148733	0.00390016
k__Bacteria;p__Firmicutes;c__Clostridia;o__Clostridiales;f__Peptococcaceae;g__Peptococcus	0.0486739	0.0940504	0.00780031		0.00780031	0.0084253	0.00585023		0.0109204	0.00508518	0.00780031		0.101404	0.157559	0.0370515		0.0522621	0.0797431	0.00780031		0.0555772	0.116592	0.00975039		0.0478656	0.0770829	0.00780031		0.0117005	0.00551565	0.0117005		0.0568308	0.0770501	0.0117005		0.0423817	0.111283	0.00780031
k__Bacteria;p__Firmicutes;c__Clostridia;o__Clostridiales;f__Peptostreptococcaceae;Other	0.00530421	0.0155143	0		0.00195008	0.00390016	0		0.00390016	0.00551565	0		0.0149506	0.0310465	0.00195008		0.00156006	0.00201403	0		0.00975039	0.0219054	0.00195008		0.00141824	0.00196773	0		0	0	0		0.00111433	0.00190308	0		0.00234009	0.00287359	0
k__Bacteria;p__Firmicutes;c__Clostridia;o__Clostridiales;f__Peptostreptococcaceae;g__	0.0427457	0.0594319	0.0234009		0.0312012	0.0222912	0.0292512		0.0226209	0.0208941	0.0273011		0.0851534	0.0952921	0.048752		0.0319813	0.0490173	0.0175507		0.0594774	0.071125	0.0351014		0.0319104	0.0459761	0.0195008		0.00195008	0.00275783	0.00195008		0.0557165	0.0792194	0.00390016		0.0223609	0.0470904	0.00780031
k__Bacteria;p__Firmicutes;c__Clostridia;o__Clostridiales;f__Ruminococcaceae;g__	0.0574103	0.112658	0.00780031		0.0185257	0.0270913	0.00780031		0.0928237	0.111322	0.0156006		0.106604	0.194456	0.0312012		0.025741	0.0546702	0.00780031		0.0893786	0.151139	0.0136505		0.0322649	0.0532508	0.00780031		0.00390016	0.00551565	0.00390016		0.0183864	0.0234782	0.0117005		0.0886635	0.191842	0.0312012
k__Bacteria;p__Firmicutes;c__Clostridia;o__Clostridiales;f__Ruminococcaceae;g__Faecalibacterium	0.0185647	0.068801	0		0.000975039	0.00195008	0		0.00234009	0.00523261	0		0.0572023	0.136308	0.00195008		0.0105304	0.0306024	0		0.0299012	0.0962741	0		0.00957311	0.029205	0		0	0	0		0.00222866	0.00208472	0.00390016		0.025481	0.0539992	0
k__Bacteria;p__Firmicutes;c__Clostridia;o__Clostridiales;f__Ruminococcaceae;g__Oscillospira	0.0173167	0.0445125	0		0.0117005	0.0185685	0.00390016		0.0390016	0.0850467	0		0.026001	0.0491894	0.00390016		0.00351014	0.00851509	0		0.0295762	0.0619679	0.00195008		0.00673663	0.0134078	0		0.00195008	0.00275783	0.00195008		0.00445732	0.00473863	0.00390016		0.00390016	0.00625416	0
k__Bacteria;p__Firmicutes;c__Clostridia;o__Clostridiales;f__Ruminococcaceae;g__Ruminococcus	0.0196568	0.0522349	0.00390016		0.0117005	0.0159223	0.00585023		0.049142	0.0947585	0.0117005		0.0299012	0.0638324	0.00390016		0.00195008	0.00275783	0		0.0360764	0.0727208	0.00585023		0.00460928	0.0104388	0		0.00390016	0	0.00390016		0.0150435	0.0261076	0.00390016		0.00806032	0.019693	0.00390016
k__Bacteria;p__Firmicutes;c__Clostridia;o__Clostridiales;f__Veillonellaceae;g__Megamonas	0.0814353	0.250078	0.00390016		0	0	0		0.0140406	0.0147486	0.00780031		0.306162	0.468361	0.00780031		0.0128705	0.0210472	0.00585023		0.158606	0.351515	0.00585023		0.0117005	0.0203407	0.00390016		0.00195008	0.00275783	0.00195008		0.00278583	0.00370979	0		0.00858034	0.0185411	0.00390016
k__Bacteria;p__Firmicutes;c__Clostridia;o__Clostridiales;f__Veillonellaceae;g__Megasphaera	0.0268331	0.0967752	0		0.000975039	0.00195008	0		0.0928237	0.205387	0		0.0318513	0.0704371	0.00390016		0.00117005	0.00188395	0		0.0539522	0.137418	0		0.00212736	0.00268156	0		0	0	0		0.00278583	0.00190308	0.00390016		0.0104004	0.0249151	0
k__Bacteria;p__Firmicutes;c__Clostridia;o__Clostridiales;f__Veillonellaceae;g__Veillonella	0.025897	0.0824192	0.00780031		0.0048752	0.00490759	0.00390016		0.00858034	0.00697681	0.00780031		0.0845034	0.164357	0.0117005		0.00780031	0.00780031	0.00780031		0.0455018	0.118138	0.00780031		0.00850943	0.00756634	0.00780031		0.00390016	0.00551565	0.00390016		0.0384444	0.0677935	0		0.0293812	0.0749321	0.00390016
k__Bacteria;p__Firmicutes;c__Clostridia;o__Clostridiales;f__[Acidaminobacteraceae];g__Fusibacter	0.0482059	0.067514	0.0156006		0.0468019	0.0704911	0.0156006		0.0608424	0.0991898	0.0156006		0.0721529	0.0682137	0.0429017		0.0280811	0.0511765	0.0117005		0.0728029	0.0803665	0.025351		0.0283648	0.0487782	0.0117005		0.00975039	0.00275783	0.00975039		0.0423446	0.0373023	0.0312012		0.796672	3.01013	0.0117005
k__Bacteria;p__Firmicutes;c__Clostridia;o__Clostridiales;f__[Mogibacteriaceae];g__	0.00702028	0.0136969	0.00390016		0.0273011	0.0277615	0.0234009		0.00546022	0.00444686	0.00390016		0.00455018	0.00293593	0.00390016		0.00117005	0.00188395	0		0.00780031	0.0116412	0.00390016		0.00744575	0.017041	0.00390016		0	0	0		0.00501449	0.00701822	0.00390016		0.0098804	0.0226395	0.00390016
k__Bacteria;p__Firmicutes;c__Clostridia;o__Clostridiales;f__[Tissierellaceae];g__Anaerococcus	0.0049922	0.0129608	0		0.00682527	0.0112023	0.00195008		0.0140406	0.0271054	0.00390016		0.00325013	0.00293593	0.00390016		0.000780031	0.00246668	0		0.00975039	0.0177952	0.00390016		0.000709119	0.00157769	0		0	0	0		0.013372	0.0303659	0		0.00234009	0.00384404	0
k__Bacteria;p__Firmicutes;c__Clostridia;o__Clostridiales;f__[Tissierellaceae];g__Parvimonas	0.0123245	0.0275709	0		0.0292512	0.0363782	0.0175507		0.024181	0.049748	0.00390016		0.00780031	0.0154044	0.00195008		0.00234009	0.00493335	0		0.0224259	0.0376347	0.00390016		0.0035456	0.00536312	0		0	0	0		0.0200579	0.0496628	0		0.00416017	0.00428933	0.00390016
k__Bacteria;p__Firmicutes;c__Erysipelotrichi;o__Erysipelotrichales;f__Erysipelotrichaceae;g__	0.0104524	0.0165362	0.00390016		0.00390016	0.00551565	0.00195008		0.00702028	0.0075021	0.00390016		0.0208008	0.0298729	0.00390016		0.00858034	0.0098667	0.00585023		0.0143006	0.0218316	0.00585023		0.00744575	0.00978225	0.00390016		0.00390016	0	0.00390016		0.00501449	0.00701822	0.00390016		0.0111804	0.0127549	0.00390016
k__Bacteria;p__Fusobacteria;c__Fusobacteriia;o__Fusobacteriales;f__Fusobacteriaceae;g__Fusobacterium	0.447738	1.02645	0.0429017		0.185257	0.19827	0.185257		0.0569423	0.074594	0.0156006		1.00104	1.54299	0.185257		0.416147	1.07269	0.0409516		0.587624	1.13124	0.144306		0.369097	1.02836	0.0273011		0.0409516	0.0248204	0.0409516		0.191665	0.376955	0.0195008		0.205148	0.304715	0.0273011
k__Bacteria;p__Fusobacteria;c__Fusobacteriia;o__Fusobacteriales;f__Leptotrichiaceae;Other	0.0815913	0.309071	0.00780031		0.0321763	0.0451897	0.0156006		0.0148206	0.0248817	0.00390016		0.285361	0.624962	0.00780031		0.0124805	0.0154701	0.00585023		0.155681	0.443498	0.00195008		0.0131187	0.0139833	0.00780031		0.0136505	0.0193048	0.0136505		0.00668598	0.00892624	0.00390016		0.168747	0.606384	0.00390016
k__Bacteria;p__Fusobacteria;c__Fusobacteriia;o__Fusobacteriales;f__Leptotrichiaceae;g__	0.0683307	0.182806	0.00390016		0.0663027	0.110083	0.0175507		0.00624025	0.00978931	0.00390016		0.215809	0.340505	0.0214509		0.0117005	0.0203075	0.00390016		0.126755	0.255596	0.00390016		0.0138278	0.0214589	0.00390016		0.0175507	0.00275783	0.0175507		0.0178293	0.0254615	0.00390016		0.050962	0.121349	0.00390016
k__Bacteria;p__Fusobacteria;c__Fusobacteriia;o__Fusobacteriales;f__Leptotrichiaceae;g__Leptotrichia	0.0443058	0.135905	0.00390016		0.076053	0.144411	0.00585023		0.00702028	0.00640861	0.00390016		0.120255	0.252656	0.00390016		0.00468019	0.00307648	0.00390016		0.0871035	0.190896	0.00390016		0.00390016	0.00302105	0.00390016		0.00975039	0.00275783	0.00975039		0.00501449	0.00294824	0.00390016		0.074623	0.133405	0.00780031
k__Bacteria;p__GN02;c__BD1-5;o__;f__;g__	0.0536661	0.112848	0.0156006		0.11603	0.216482	0.00975039		0.0163807	0.013899	0.0195008		0.0968539	0.152224	0.0409516		0.0214509	0.0219281	0.0156006		0.0936037	0.154876	0.025351		0.0184371	0.0218611	0.0117005		0.00780031	0	0.00780031		0.0501449	0.0555882	0.0195008		0.0327613	0.0882972	0.0117005
k__Bacteria;p__Gemmatimonadetes;c__Gemm-3;o__;f__;g__	0.00124805	0.00244603	0		0.00292512	0.00373412	0.00195008		0.00156006	0.0021362	0		0	0	0		0.00117005	0.0026324	0		0.00130005	0.00254032	0		0.00141824	0.00262948	0		0	0	0		0.0534879	0.136389	0		0.00312012	0.0071003	0
k__Bacteria;p__Gemmatimonadetes;c__Gemmatimonadetes;o__;f__;g__	0.00390016	0.0147658	0		0.000975039	0.00195008	0		0.0163807	0.0323266	0.00390016		0	0	0		0.00117005	0.0026324	0		0.00715029	0.0211561	0		0.000709119	0.00235188	0		0.00195008	0.00275783	0.00195008		0.0122576	0.0256175	0.00390016		0.0540822	0.206229	0
k__Bacteria;p__OD1;c__ZB2;o__;f__;g__	0.0536661	0.112014	0.0195008		0.0321763	0.0356568	0.0234009		0.166147	0.224887	0.0936037		0.0195008	0.021645	0.0117005		0.0265211	0.0382931	0.00390016		0.0819033	0.155589	0.0292512		0.0322649	0.0385737	0.0195008		0.00195008	0.00275783	0.00195008		0.0490305	0.070414	0.00780031		0.0111804	0.0276124	0
k__Bacteria;p__OP3;c__BD4-9;o__;f__;g__	0.000936037	0.00170004	0		0.00195008	0.00225176	0.00195008		0.000780031	0.0017442	0		0.000650026	0.00159223	0		0.000780031	0.00164445	0		0.000975039	0.00176391	0		0.00106368	0.00182176	0		0	0	0		0.00222866	0.00306863	0		0.00182007	0.00249587	0
k__Bacteria;p__Planctomycetes;c__Phycisphaerae;o__WD2101;f__;g__	0.0184087	0.0724117	0		0	0	0		0.0912637	0.152196	0		0.000650026	0.00159223	0		0	0	0		0.0380265	0.10311	0		0.00035456	0.00117594	0		0	0	0		0.0122576	0.0159904	0		0.0143006	0.0543162	0
k__Bacteria;p__Proteobacteria;c__Alphaproteobacteria;o__;f__;g__	0.00639626	0.0194318	0		0.00195008	0.00225176	0.00195008		0.0218409	0.0425993	0		0.00195008	0.0032631	0		0.00312012	0.00513479	0		0.0107254	0.0275845	0.00195008		0.00283648	0.0049613	0		0	0	0		0.00334299	0.00350911	0.00390016		0.00364015	0.00344663	0.00390016
k__Bacteria;p__Proteobacteria;c__Alphaproteobacteria;o__Caulobacterales;f__Caulobacteraceae;Other	0.00109204	0.00211233	0		0	0	0		0.00390016	0.00275783	0.00390016		0.000650026	0.00159223	0		0.000390016	0.00123334	0		0.00195008	0.00262948	0		0.00035456	0.00117594	0		0	0	0		0.0122576	0.0290493	0		0.00130005	0.00240723	0
k__Bacteria;p__Proteobacteria;c__Alphaproteobacteria;o__Caulobacterales;f__Caulobacteraceae;g__	0.0773791	0.189906	0.00780031		0.113105	0.172049	0.0409516		0.270671	0.35552	0.0390016		0.0130005	0.0192126	0.00390016		0.0050702	0.00521643	0.00585023		0.155356	0.256699	0.0234009		0.00602751	0.00587971	0.00780031		0.00195008	0.00275783	0.00195008		0.0312012	0.0363085	0.0117005		0.00962038	0.00818989	0.00780031
k__Bacteria;p__Proteobacteria;c__Alphaproteobacteria;o__Caulobacterales;f__Caulobacteraceae;g__Brevundimonas	0.0024961	0.00316049	0		0.0048752	0.00195008	0.00390016		0.00390016	0.0047767	0.00390016		0.000650026	0.00159223	0		0.00195008	0.00275783	0		0.00292512	0.00376485	0.00195008		0.00212736	0.00268156	0		0.00195008	0.00275783	0.00195008		0.0468019	0.0827042	0.00390016		0.00286011	0.00402806	0
k__Bacteria;p__Proteobacteria;c__Alphaproteobacteria;o__Caulobacterales;f__Caulobacteraceae;g__Mycoplana	0.0354134	0.104154	0.0117005		0.0136505	0.0112588	0.0136505		0.119345	0.227627	0.0195008		0.00845034	0.00624837	0.00780031		0.0183307	0.030045	0.00195008		0.0559022	0.148414	0.0156006		0.0195008	0.027798	0.00780031		0	0	0		0.0417874	0.0601145	0.0156006		0.0132605	0.0208368	0.00780031
k__Bacteria;p__Proteobacteria;c__Alphaproteobacteria;o__Rhizobiales;Other;Other	0.0201248	0.0662326	0.00390016		0.000975039	0.00195008	0		0.0717629	0.145241	0.00780031		0.00520021	0.00636893	0.00390016		0.0109204	0.0202908	0		0.0364015	0.0941537	0.00585023		0.00602751	0.0126215	0		0	0	0		0.010029	0.0138546	0.00390016		0.00364015	0.00616081	0
k__Bacteria;p__Proteobacteria;c__Alphaproteobacteria;o__Rhizobiales;f__;g__	0.025741	0.086363	0.00390016		0.00877535	0.00490759	0.00780031		0.0889236	0.194488	0.00390016		0.0110504	0.0176874	0.00390016		0.00975039	0.0110695	0.00390016		0.0445268	0.124188	0.00390016		0.00957311	0.0105179	0.00390016		0.00195008	0.00275783	0.00195008		0.0183864	0.0157163	0.0195008		0.00936037	0.0154466	0.00780031
k__Bacteria;p__Proteobacteria;c__Alphaproteobacteria;o__Rhizobiales;f__Aurantimonadaceae;g__	0.0127925	0.0190909	0.00780031		0.0341264	0.0350833	0.0351014		0.00936037	0.00591488	0.00780031		0.00845034	0.0169855	0.00195008		0.00858034	0.0120281	0.00390016		0.00910036	0.0119152	0.00780031		0.0191462	0.0250009	0.00780031		0	0	0		0.010029	0.0114502	0.00780031		0.00884035	0.0114628	0.00780031
k__Bacteria;p__Proteobacteria;c__Alphaproteobacteria;o__Rhizobiales;f__Beijerinckiaceae;Other	0.00109204	0.00264521	0		0.000975039	0.00195008	0		0.00312012	0.00508518	0		0	0	0		0.000780031	0.00164445	0		0.00162507	0.00351145	0		0.000709119	0.00157769	0		0	0	0		0.00947181	0.0201223	0		0.00442018	0.0101988	0
k__Bacteria;p__Proteobacteria;c__Alphaproteobacteria;o__Rhizobiales;f__Bradyrhizobiaceae;Other	0.024805	0.0274141	0.0156006		0.0370515	0.0129354	0.0331513		0.0553822	0.0402869	0.0429017		0.0201508	0.019331	0.0156006		0.0074103	0.00909107	0.00390016		0.0367265	0.0317921	0.0312012		0.0163097	0.0178573	0.0117005		0	0	0		0.0462447	0.0728062	0.0351014		0.0114405	0.0195268	0.00390016
k__Bacteria;p__Proteobacteria;c__Alphaproteobacteria;o__Rhizobiales;f__Bradyrhizobiaceae;g__	11.3147	10.0637	9.76989		19.4101	9.04484	18.2586		17.9431	4.53349	17.0125		13.4672	12.9886	9.07176		3.47075	3.86763	1.59711		16.0998	7.14056	15.8873		8.10346	11.1239	5.32371		0.265211	0.00551565	0.265211		20.6497	18.3571	19.9181		8.75091	12.5559	2.31669
k__Bacteria;p__Proteobacteria;c__Alphaproteobacteria;o__Rhizobiales;f__Bradyrhizobiaceae;g__Balneimonas	0.0148206	0.0382467	0.00390016		0.00975039	0.00746823	0.00780031		0.0460218	0.0834852	0.0117005		0.00520021	0.00911892	0.00195008		0.00702028	0.00753582	0.00585023		0.025026	0.0540795	0.00975039		0.00602751	0.00705565	0.00390016		0.00195008	0.00275783	0.00195008		0.184422	0.446925	0.00780031		0.00390016	0.00531502	0
k__Bacteria;p__Proteobacteria;c__Alphaproteobacteria;o__Rhizobiales;f__Bradyrhizobiaceae;g__Bradyrhizobium	0.0892356	0.0801695	0.074103		0.150156	0.0591059	0.138456		0.141966	0.0329327	0.132605		0.106604	0.112867	0.0780031		0.0280811	0.0294053	0.0156006		0.119605	0.0546865	0.117005		0.0712665	0.0963124	0.0351014		0.00585023	0.00827348	0.00585023		0.14932	0.14372	0.105304		0.0598024	0.0827567	0.0117005
k__Bacteria;p__Proteobacteria;c__Alphaproteobacteria;o__Rhizobiales;f__Hyphomicrobiaceae;g__	0.0110764	0.0223673	0		0.049727	0.0371881	0.0565523		0.00702028	0.0075021	0.00390016		0.0026001	0.00402806	0		0.00273011	0.00638218	0		0.0110504	0.0217999	0.00390016		0.0131187	0.0254721	0		0	0	0		0.0239581	0.0398649	0.00780031		0.00390016	0.00531502	0
k__Bacteria;p__Proteobacteria;c__Alphaproteobacteria;o__Rhizobiales;f__Hyphomicrobiaceae;g__Devosia	0.00936037	0.0150211	0.00390016		0.0117005	0.0185685	0.00390016		0.0124805	0.0197719	0.00390016		0.00130005	0.00201403	0		0.0117005	0.0159223	0.00585023		0.00617525	0.0133518	0		0.0141824	0.0172025	0.00780031		0.00195008	0.00275783	0.00195008		0.0195008	0.0413367	0.00390016		0.0049402	0.00666894	0.00390016
k__Bacteria;p__Proteobacteria;c__Alphaproteobacteria;o__Rhizobiales;f__Hyphomicrobiaceae;g__Hyphomicrobium	0.176599	0.200866	0.0819033		0.206708	0.113396	0.195008		0.308112	0.251295	0.421217		0.25546	0.275791	0.202808		0.0514821	0.0378492	0.050702		0.262285	0.243894	0.171607		0.114168	0.111671	0.0819033		0.00585023	0.00275783	0.00585023		0.203365	0.157501	0.144306		0.141186	0.261415	0.0234009
k__Bacteria;p__Proteobacteria;c__Alphaproteobacteria;o__Rhizobiales;f__Hyphomicrobiaceae;g__Rhodoplanes	0.0764431	0.29078	0.00780031		0.0126755	0.00804038	0.0117005		0.320593	0.639105	0.0312012		0.00650026	0.00636893	0.00585023		0.0218409	0.0489621	0.00195008		0.142031	0.416521	0.0136505		0.0184371	0.0459852	0.00390016		0.00195008	0.00275783	0.00195008		0.0117005	0.00712068	0.0117005		0.0163807	0.0206482	0.0117005
k__Bacteria;p__Proteobacteria;c__Alphaproteobacteria;o__Rhizobiales;f__Methylobacteriaceae;g__Methylobacterium	0.15975	0.557588	0.0273011		0.0887285	0.101623	0.050702		0.611544	1.23513	0.0468019		0.0208008	0.0106573	0.0214509		0.0456318	0.067629	0.0175507		0.300637	0.796965	0.0351014		0.0343923	0.039189	0.0234009		0.00390016	0.00551565	0.00390016		0.124805	0.151923	0.0702028		0.0624025	0.145154	0.0156006
k__Bacteria;p__Proteobacteria;c__Alphaproteobacteria;o__Rhizobiales;f__Methylocystaceae;Other	0.024493	0.0966324	0.00390016		0.00292512	0.00195008	0.00390016		0.113885	0.208602	0.00780031		0.00325013	0.00159223	0.00390016		0.00117005	0.0026324	0		0.048752	0.138317	0.00390016		0.00248192	0.00262948	0.00390016		0	0	0		0.00334299	0.00350911	0.00390016		0.00156006	0.00246668	0
k__Bacteria;p__Proteobacteria;c__Alphaproteobacteria;o__Rhizobiales;f__Methylocystaceae;g__	0.0648986	0.245139	0.0156006		0.0165757	0.00666078	0.0175507		0.26209	0.54463	0.0195008		0.00780031	0.00652621	0.00585023		0.0198908	0.0362363	0.00390016		0.12253	0.351921	0.0156006		0.0138278	0.017122	0.00390016		0	0	0		0.0178293	0.0168291	0.0117005		0.00520021	0.00524643	0.00390016
k__Bacteria;p__Proteobacteria;c__Alphaproteobacteria;o__Rhizobiales;f__Methylocystaceae;g__Pleomorphomonas	0.0394696	0.0977527	0.00780031		0.0175507	0.0247693	0.00585023		0.105304	0.213923	0.00780031		0.0325013	0.0459932	0.0136505		0.0195008	0.0258053	0.0136505		0.0581773	0.137384	0.00780031		0.0258829	0.0355866	0.0156006		0.00195008	0.00275783	0.00195008		0.0105861	0.0134568	0.00780031		0.0153406	0.0374806	0.00390016
k__Bacteria;p__Proteobacteria;c__Alphaproteobacteria;o__Rhizobiales;f__Phyllobacteriaceae;g__Mesorhizobium	0.00140406	0.00295315	0		0.00195008	0.00225176	0.00195008		0.00156006	0.0021362	0		0.00130005	0.00318446	0		0.00117005	0.00370001	0		0.000975039	0.00176391	0		0.00106368	0.00252211	0		0.00585023	0.00827348	0.00585023		0.00222866	0.00306863	0		0.00676027	0.0179617	0
k__Bacteria;p__Proteobacteria;c__Alphaproteobacteria;o__Rhizobiales;f__Phyllobacteriaceae;g__Phyllobacterium	0.35507	0.293488	0.26131		0.330538	0.0995049	0.341264		0.653666	0.387301	0.432917		0.298362	0.146487	0.265211		0.24961	0.288969	0.200858		0.452743	0.298881	0.356864		0.29783	0.280498	0.206708		0.0838534	0.0137891	0.0838534		6.63194	13.9718	0.600624		3.65107	8.14896	0.230109
k__Bacteria;p__Proteobacteria;c__Alphaproteobacteria;o__Rhizobiales;f__Rhizobiaceae;Other	0.00904836	0.0311956	0		0.00682527	0.0112023	0.00195008		0.00234009	0.0021362	0.00390016		0.0273011	0.0631295	0		0.00234009	0.00615297	0		0.0149506	0.0444945	0.00195008		0.00425472	0.00862535	0		0	0	0		0.0016715	0.00208472	0		0.00234009	0.00322964	0
k__Bacteria;p__Proteobacteria;c__Alphaproteobacteria;o__Rhizobiales;f__Rhizobiaceae;g__	0.0099844	0.0158857	0.00390016		0.025351	0.0175868	0.0195008		0.0101404	0.0101704	0.00390016		0.000650026	0.00159223	0		0.00936037	0.0189469	0.00390016		0.00682527	0.00833592	0.00390016		0.0148915	0.0218421	0.00390016		0.00195008	0.00275783	0.00195008		0.010029	0.0150812	0.00390016		0.00624025	0.00804713	0.00390016
k__Bacteria;p__Proteobacteria;c__Alphaproteobacteria;o__Rhizobiales;f__Rhizobiaceae;g__Agrobacterium	0.406084	1.42316	0.0624025		0.0780031	0.0361686	0.0877535		0.335413	0.390921	0.218409		0.0416017	0.0245018	0.0429017		0.791342	2.24238	0.0721529		0.174857	0.276698	0.0663027		0.731102	2.13643	0.0819033		0.00585023	0.00275783	0.00585023		0.0690885	0.0511359	0.0585023		0.106864	0.154732	0.0390016
k__Bacteria;p__Proteobacteria;c__Alphaproteobacteria;o__Rhizobiales;f__Rhizobiaceae;g__Kaistia	0.0134165	0.063859	0		0.00292512	0.00373412	0.00195008		0.0639626	0.143025	0		0.000650026	0.00159223	0		0	0	0		0.0276261	0.0920464	0		0.00035456	0.00117594	0		0	0	0		0.00334299	0.00269136	0.00390016		0.00026001	0.00100702	0
k__Bacteria;p__Proteobacteria;c__Alphaproteobacteria;o__Rhodobacterales;f__Rhodobacteraceae;g__	0.103744	0.237531	0.0312012		0.025351	0.0187045	0.0234009		0.320593	0.494485	0.140406		0.0962038	0.110166	0.0331513		0.0312012	0.0135105	0.0292512		0.168682	0.331749	0.0429017		0.0492838	0.066286	0.0312012		0.0136505	0.00827348	0.0136505		0.0317584	0.0429861	0.0195008		0.0686427	0.094053	0.0195008
k__Bacteria;p__Proteobacteria;c__Alphaproteobacteria;o__Rhodobacterales;f__Rhodobacteraceae;g__Paracoccus	0.0578783	0.108865	0.0117005		0.0331513	0.0403435	0.0136505		0.159906	0.206782	0.0156006		0.0409516	0.0776023	0.00975039		0.0269111	0.0374293	0.00975039		0.0952288	0.147434	0.0136505		0.0273011	0.0347092	0.0117005		0.00195008	0.00275783	0.00195008		0.0685313	0.106617	0.0234009		0.0403016	0.05756	0.0117005
k__Bacteria;p__Proteobacteria;c__Alphaproteobacteria;o__Rhodobacterales;f__Rhodobacteraceae;g__Rhodobacter	0.0435257	0.112974	0.00390016		0.00585023	0.00503508	0.00585023		0.114665	0.23683	0.0117005		0.0286011	0.0606555	0.00390016		0.0319813	0.0575792	0.00390016		0.0627275	0.155575	0.00585023		0.029783	0.0551641	0.00390016		0.00390016	0	0.00390016		0.0128148	0.0124793	0.0117005		0.00806032	0.0107789	0.00390016
k__Bacteria;p__Proteobacteria;c__Alphaproteobacteria;o__Rhodobacterales;f__Rhodobacteraceae;g__Rubellimicrobium	0.0517941	0.100592	0.0156006		0.105304	0.138917	0.048752		0.129485	0.172014	0.00390016		0.00715029	0.00715619	0.00585023		0.0183307	0.0131363	0.0156006		0.0867785	0.138373	0.0136505		0.0223373	0.0183838	0.0156006		0.00390016	0.00551565	0.00390016		0.0702028	0.0959312	0.0312012		0.050182	0.127252	0.0117005
k__Bacteria;p__Proteobacteria;c__Alphaproteobacteria;o__Rhodospirillales;f__Acetobacteraceae;g__	0.074103	0.218939	0.0117005		0.0594774	0.060787	0.0409516		0.273791	0.465055	0.0312012		0.00390016	0.00493335	0.00195008		0.0222309	0.0439737	0.00780031		0.128705	0.31076	0.00975039		0.0276557	0.042669	0.0117005		0.00195008	0.00275783	0.00195008		0.0206151	0.0295928	0.0117005		0.0200208	0.0532904	0.00390016
k__Bacteria;p__Proteobacteria;c__Alphaproteobacteria;o__Rhodospirillales;f__Acetobacteraceae;g__Roseomonas	0.0393136	0.16195	0.00390016		0.0282761	0.0462981	0.00780031		0.167707	0.359756	0.00780031		0.00325013	0.00293593	0.00390016		0.00117005	0.00188395	0		0.0718279	0.232881	0.00390016		0.0109913	0.0288094	0.00390016		0	0	0		0.00222866	0.00442236	0		0.00208008	0.00249587	0
k__Bacteria;p__Proteobacteria;c__Alphaproteobacteria;o__Rhodospirillales;f__Rhodospirillaceae;g__	0.171451	0.842638	0		0.00195008	0.00390016	0		0.00312012	0.0032631	0.00390016		0.0026001	0.00402806	0		0.424727	1.33215	0.00390016		0.00227509	0.00309267	0		0.386825	1.27003	0.00390016		0.00195008	0.00275783	0.00195008		0.00222866	0.00306863	0		0.00208008	0.0035705	0
k__Bacteria;p__Proteobacteria;c__Alphaproteobacteria;o__Rickettsiales;f__mitochondria;Other	0.423401	0.7771	0.0585023		0.273011	0.261572	0.25936		1.01872	0.738127	1.27535		0.644176	1.30569	0.0409516		0.0534321	0.0821618	0.0175507		0.525546	0.64835	0.288612		0.380442	0.971446	0.0273011		0.0468019	0.0551565	0.0468019		0.159349	0.149083	0.175507		0.0195008	0.0328633	0.00390016
k__Bacteria;p__Proteobacteria;c__Alphaproteobacteria;o__Sphingomonadales;f__;g__	0.00982839	0.0310408	0		0.0048752	0.00195008	0.00390016		0.0358814	0.0672367	0.00780031		0.00130005	0.00201403	0		0.00390016	0.00900702	0		0.0165757	0.044035	0.00390016		0.00425472	0.00844716	0		0	0	0		0.00557165	0.0054496	0.00390016		0.000520021	0.00137233	0
k__Bacteria;p__Proteobacteria;c__Alphaproteobacteria;o__Sphingomonadales;f__Erythrobacteraceae;g__	0.127769	0.399816	0.0117005		0.00975039	0.00225176	0.00975039		0.517161	0.838786	0.25741		0.0130005	0.0106573	0.0117005		0.049142	0.0862396	0.0136505		0.227184	0.56706	0.0175507		0.041838	0.0829385	0.0117005		0.00390016	0.00551565	0.00390016		0.0234009	0.0318446	0.0156006		0.0182007	0.0337656	0.0117005
k__Bacteria;p__Proteobacteria;c__Alphaproteobacteria;o__Sphingomonadales;f__Sphingomonadaceae;Other	0.0099844	0.0292312	0.00390016		0.00585023	0.00225176	0.00585023		0.0343214	0.0639911	0.00780031		0.00130005	0.00201403	0		0.00468019	0.0060421	0.00390016		0.0169007	0.0418521	0.00390016		0.00425472	0.00324185	0.00390016		0	0	0		0.0468019	0.108506	0.00390016		0.00364015	0.00598185	0.00390016
k__Bacteria;p__Proteobacteria;c__Alphaproteobacteria;o__Sphingomonadales;f__Sphingomonadaceae;g__	0.302496	0.747316	0.0819033		0.233034	0.264509	0.142356		1.03666	1.55429	0.276911		0.118305	0.102409	0.113105		0.0737129	0.0638602	0.0682527		0.536921	1.04723	0.132605		0.100695	0.0751389	0.0975039		0.00585023	0.00827348	0.00585023		0.064074	0.0554708	0.0468019		0.0431617	0.0363623	0.0351014
k__Bacteria;p__Proteobacteria;c__Alphaproteobacteria;o__Sphingomonadales;f__Sphingomonadaceae;g__Kaistobacter	0.0705148	0.162606	0.0156006		0.0273011	0.0149365	0.0234009		0.219189	0.33833	0.0780031		0.0169007	0.0220166	0.00780031		0.0456318	0.0598038	0.0195008		0.112129	0.225628	0.0390016		0.0372288	0.0571972	0.0156006		0.00390016	0.00551565	0.00390016		0.0401159	0.0536993	0.0117005		0.0431617	0.0462053	0.0156006
k__Bacteria;p__Proteobacteria;c__Alphaproteobacteria;o__Sphingomonadales;f__Sphingomonadaceae;g__Novosphingobium	0.0541342	0.0921593	0.0117005		0.0526521	0.0552025	0.0409516		0.0585023	0.0927467	0.0117005		0.105304	0.160372	0.00780031		0.0218409	0.0246119	0.00780031		0.074753	0.114832	0.0136505		0.0411289	0.0680991	0.0117005		0.00195008	0.00275783	0.00195008		0.0144863	0.0145433	0.00780031		0.00884035	0.00758373	0.00780031
k__Bacteria;p__Proteobacteria;c__Alphaproteobacteria;o__Sphingomonadales;f__Sphingomonadaceae;g__Sphingobium	0.0455538	0.0974696	0.0117005		0.00975039	0.00390016	0.0117005		0.145086	0.184968	0.0234009		0.0442018	0.0683882	0.0117005		0.0109204	0.0108459	0.00780031		0.0841784	0.132266	0.0175507		0.0113459	0.00993653	0.0117005		0.00195008	0.00275783	0.00195008		0.0150435	0.0215309	0.00780031		0.00546022	0.00437295	0.00390016
k__Bacteria;p__Proteobacteria;c__Alphaproteobacteria;o__Sphingomonadales;f__Sphingomonadaceae;g__Sphingomonas	0.29922	0.404006	0.159906		0.49337	0.316169	0.405616		0.689548	0.716729	0.308112		0.112454	0.0832998	0.0858034		0.138456	0.12807	0.144306		0.454368	0.53005	0.210608		0.180471	0.151174	0.159906		0.0214509	0.00275783	0.0214509		0.168264	0.177795	0.0819033		0.0858034	0.060024	0.0897036
k__Bacteria;p__Proteobacteria;c__Betaproteobacteria;Other;Other;Other	0.0146646	0.0347617	0.00390016		0.00390016	0.00318446	0.00390016		0.00780031	0.00616669	0.00780031		0.0266511	0.0557827	0.00390016		0.0152106	0.0360492	0.00390016		0.0172257	0.0390532	0.00585023		0.0138278	0.0344613	0.00390016		0.00390016	0.00551565	0.00390016		0.00445732	0.00350911	0.00390016		0.00390016	0.00625416	0.00390016
k__Bacteria;p__Proteobacteria;c__Betaproteobacteria;o__;f__;g__	0.0143526	0.0389482	0.00390016		0.00585023	0.00225176	0.00585023		0.0343214	0.0702245	0.00390016		0.00455018	0.00293593	0.00390016		0.0136505	0.0390989	0		0.0273011	0.0543229	0.00390016		0.00248192	0.00262948	0.00390016		0.00195008	0.00275783	0.00195008		0.000557165	0.00147412	0		0.00286011	0.00311548	0.00390016
k__Bacteria;p__Proteobacteria;c__Betaproteobacteria;o__Burkholderiales;f__Alcaligenaceae;Other	0.105616	0.361529	0.0195008		0.0341264	0.0178373	0.0331513		0.0577223	0.0291078	0.0624025		0.356214	0.724966	0.0390016		0.00780031	0.00551565	0.00780031		0.206708	0.513387	0.0526521		0.0141824	0.0124894	0.00780031		0.00195008	0.00275783	0.00195008		0.0178293	0.0134837	0.0156006		0.0176807	0.0180462	0.00780031
k__Bacteria;p__Proteobacteria;c__Betaproteobacteria;o__Burkholderiales;f__Alcaligenaceae;g__	0.152262	0.138288	0.120905		0.179407	0.0578487	0.175507		0.362715	0.112903	0.335413		0.141706	0.0901153	0.157956		0.0425117	0.0362363	0.0370515		0.23986	0.138636	0.230109		0.0808396	0.0799882	0.0663027		0.0195008	0.0110313	0.0195008		0.0846891	0.0661769	0.0897036		0.109204	0.143384	0.0312012
k__Bacteria;p__Proteobacteria;c__Betaproteobacteria;o__Burkholderiales;f__Alcaligenaceae;g__Achromobacter	4.91654	5.21638	2.539		5.60842	4.33901	4.39743		11.4329	5.81022	9.86349		4.9181	4.13573	3.43214		1.38066	2.02107	0.819033		7.71841	5.59726	6.73167		2.71664	3.41453	1.35725		0.204758	0.0137891	0.204758		2.70894	2.45886	2.539		4.0442	5.62937	0.686427
k__Bacteria;p__Proteobacteria;c__Betaproteobacteria;o__Burkholderiales;f__Alcaligenaceae;g__Sutterella	0.0138846	0.0433731	0.00390016		0.00292512	0.00373412	0.00195008		0.049142	0.0947987	0.00780031		0.0117005	0.0137339	0.00390016		0.00195008	0.00275783	0		0.0269761	0.0611367	0.00585023		0.00212736	0.00268156	0		0	0	0		0.00780031	0.0129354	0		0.00442018	0.00568381	0.00390016
k__Bacteria;p__Proteobacteria;c__Betaproteobacteria;o__Burkholderiales;f__Burkholderiaceae;g__Burkholderia	0.0140406	0.0282593	0.00780031		0.00975039	0.00981518	0.00780031		0.00468019	0.00508518	0.00390016		0.024701	0.045394	0.00780031		0.0140406	0.0284352	0.00390016		0.0162507	0.0323687	0.00780031		0.0138278	0.0269852	0.00390016		0.00195008	0.00275783	0.00195008		0.00557165	0.00706963	0.00390016		0.0148206	0.0286678	0.00390016
k__Bacteria;p__Proteobacteria;c__Betaproteobacteria;o__Burkholderiales;f__Burkholderiaceae;g__Lautropia	0.00780031	0.0209728	0.00390016		0.000975039	0.00195008	0		0.00858034	0.00640861	0.00780031		0.0188508	0.0423964	0.00195008		0.00351014	0.00565186	0		0.0130005	0.0295783	0.00390016		0.00319104	0.00546528	0		0.00195008	0.00275783	0.00195008		0.0512592	0.0859637	0.00390016		0.00416017	0.00520485	0.00390016
k__Bacteria;p__Proteobacteria;c__Betaproteobacteria;o__Burkholderiales;f__Comamonadaceae;Other	0.281747	0.711013	0.109204		0.0653276	0.0333039	0.0604524		0.196568	0.114262	0.163807		0.190458	0.132981	0.177457		0.465679	1.12433	0.0721529		0.167057	0.0938374	0.136505		0.455255	1.06796	0.0702028		0.0156006	0.00551565	0.0156006		0.154892	0.319406	0.050702		0.148726	0.31473	0.0273011
k__Bacteria;p__Proteobacteria;c__Betaproteobacteria;o__Burkholderiales;f__Comamonadaceae;g__	0.790484	1.78219	0.323713		0.509945	0.394621	0.370515		0.99142	0.507481	1.03744		0.338664	0.221141	0.351014		1.07332	2.82735	0.144306		0.666927	0.481522	0.477769		1.05872	2.67629	0.171607		0.0565523	0.0248204	0.0565523		0.28304	0.274731	0.140406		0.193448	0.223905	0.101404
k__Bacteria;p__Proteobacteria;c__Betaproteobacteria;o__Burkholderiales;f__Comamonadaceae;g__Comamonas	0.0377535	0.150159	0.00390016		0.00682527	0.00585023	0.00390016		0.00624025	0.00444686	0.00780031		0.139756	0.302813	0.0156006		0.00468019	0.0060421	0.00195008		0.0113755	0.0142535	0.00780031		0.0733938	0.226658	0.00390016		0	0	0		0.00557165	0.00670144	0.00390016		0.00520021	0.00746823	0.00390016
k__Bacteria;p__Proteobacteria;c__Betaproteobacteria;o__Burkholderiales;f__Comamonadaceae;g__Delftia	0.489548	0.806517	0.183307		0.236934	0.144547	0.175507		1.16225	1.25815	0.686427		0.338014	0.296183	0.208658		0.345164	0.810633	0.0682527		0.645151	0.896145	0.341264		0.402425	0.773966	0.144306		0.0351014	0.0110313	0.0351014		0.272454	0.324358	0.210608		0.106864	0.103732	0.0663027
k__Bacteria;p__Proteobacteria;c__Betaproteobacteria;o__Burkholderiales;f__Comamonadaceae;g__Hydrogenophaga	0.00265211	0.0116853	0		0.0146256	0.0292512	0		0	0	0		0	0	0		0.000780031	0.00164445	0		0	0	0		0.00602751	0.0174737	0		0	0	0		0.00445732	0.0065373	0		0.000520021	0.00137233	0
k__Bacteria;p__Proteobacteria;c__Betaproteobacteria;o__Burkholderiales;f__Comamonadaceae;g__Lampropedia	0.0234009	0.0298729	0.0117005		0.0126755	0.00490759	0.0117005		0.0210608	0.00978931	0.0156006		0.0273011	0.0271334	0.0175507		0.0265211	0.0429529	0.00780031		0.0221009	0.0194179	0.0156006		0.0287193	0.0400131	0.0117005		0.00195008	0.00275783	0.00195008		1.02741	2.67874	0.0156006		0.00806032	0.00633472	0.00780031
k__Bacteria;p__Proteobacteria;c__Betaproteobacteria;o__Burkholderiales;f__Comamonadaceae;g__Methylibium	0.0179407	0.0406877	0.00780031		0.0117005	0.0208819	0.00195008		0.0460218	0.0855993	0.0117005		0.00780031	0.00427241	0.00780031		0.0124805	0.0211073	0.00390016		0.0224259	0.0557829	0.00585023		0.0159552	0.0216769	0.00780031		0.00195008	0.00275783	0.00195008		0.00445732	0.00473863	0.00390016		0.00390016	0.00390016	0.00390016
k__Bacteria;p__Proteobacteria;c__Betaproteobacteria;o__Burkholderiales;f__Oxalobacteraceae;Other	0.0427457	0.0676978	0.0117005		0.0789782	0.0651357	0.076053		0.074883	0.132645	0.0156006		0.0338014	0.0392865	0.00975039		0.0175507	0.014622	0.0117005		0.0585023	0.087226	0.0195008		0.0319104	0.0442223	0.0117005		0.00780031	0.00551565	0.00780031		0.101404	0.142805	0.00780031		0.0156006	0.0152484	0.0117005
k__Bacteria;p__Proteobacteria;c__Betaproteobacteria;o__Burkholderiales;f__Oxalobacteraceae;g__	0.114821	0.149458	0.0429017		0.12968	0.108663	0.0975039		0.283931	0.184205	0.218409		0.0630525	0.0447018	0.0468019		0.0553822	0.1332	0.0136505		0.158281	0.161318	0.124805		0.0865126	0.140078	0.0195008		0.00975039	0.00827348	0.00975039		0.0646312	0.053706	0.0702028		0.0338014	0.0361886	0.0195008
k__Bacteria;p__Proteobacteria;c__Betaproteobacteria;o__Burkholderiales;f__Oxalobacteraceae;g__Cupriavidus	0.00218409	0.00491791	0		0.00292512	0.00195008	0.00390016		0.00624025	0.0101704	0		0.00195008	0.0021362	0.00195008		0	0	0		0.00390016	0.00665213	0.00195008		0.000709119	0.00157769	0		0	0	0		0.0172721	0.0405852	0.00390016		0.000520021	0.00201403	0
k__Bacteria;p__Proteobacteria;c__Betaproteobacteria;o__Burkholderiales;f__Oxalobacteraceae;g__Janthinobacterium	0.0202808	0.0518149	0.00390016		0.050702	0.0913003	0.00780031		0.0413417	0.0859186	0.00390016		0.00780031	0.00818104	0.00585023		0.0050702	0.00664173	0.00195008		0.0217759	0.0549923	0.00390016		0.0223373	0.055021	0.00780031		0	0	0		0.010029	0.0150812	0.00390016		0.00624025	0.00975596	0.00390016
k__Bacteria;p__Proteobacteria;c__Betaproteobacteria;o__Burkholderiales;f__Oxalobacteraceae;g__Ralstonia	0.509048	0.582186	0.25351		0.353939	0.199693	0.351014		1.49532	0.424603	1.34555		0.479069	0.338154	0.430967		0.0959438	0.0746868	0.0858034		0.87461	0.630548	0.703978		0.195717	0.252113	0.120905		0.0390016	0	0.0390016		0.469133	0.679518	0.362715		0.320593	0.435819	0.0936037
k__Bacteria;p__Proteobacteria;c__Betaproteobacteria;o__Methylophilales;f__Methylophilaceae;g__Methylotenera	0.00187207	0.00358164	0		0.0048752	0.00738288	0.00195008		0.00312012	0.0032631	0.00390016		0.000650026	0.00159223	0		0.000780031	0.00164445	0		0.00195008	0.00262948	0		0.00212736	0.00473307	0		0	0	0		0.0144863	0.0333012	0		0.00234009	0.00287359	0
k__Bacteria;p__Proteobacteria;c__Betaproteobacteria;o__Neisseriales;f__Neisseriaceae;Other	1.68565	3.13954	0.24961		4.99415	5.69877	2.73596		1.20827	1.38816	0.386115		2.4142	3.46761	1.13105		0.163807	0.061612	0.161856		3.14938	4.10157	1.95593		0.367324	0.44599	0.214509		0.154056	0.0358517	0.154056		1.19791	2.57294	0.163807		0.453718	0.501803	0.214509
k__Bacteria;p__Proteobacteria;c__Betaproteobacteria;o__Neisseriales;f__Neisseriaceae;g__	5.37722	16.6657	0.26131		31.5464	33.6754	31.5796		0.336193	0.193312	0.300312		0.781331	0.494146	0.676677		0.187598	0.0412528	0.181357		0.88176	1.08825	0.585023		11.2271	24.4537	0.202808		0.175507	0.0330939	0.175507		0.561622	0.627699	0.202808		0.339314	0.279866	0.206708
k__Bacteria;p__Proteobacteria;c__Betaproteobacteria;o__Neisseriales;f__Neisseriaceae;g__Conchiformibius	0.716225	1.95264	0.144306		1.63124	2.70375	0.304212		0.182527	0.13911	0.191108		1.64457	3.3236	0.349064		0.0600624	0.0442476	0.0546022		1.37188	2.72004	0.25546		0.119132	0.140193	0.0585023		0.0663027	0.0220626	0.0663027		0.221195	0.434476	0.050702		0.149246	0.261063	0.0624025
k__Bacteria;p__Proteobacteria;c__Betaproteobacteria;o__Neisseriales;f__Neisseriaceae;g__Kingella	0.00889236	0.0146589	0		0.0234009	0.0218316	0.0195008		0.00624025	0.00897883	0		0.0156006	0.017442	0.0117005		0.000390016	0.00123334	0		0.0169007	0.0180907	0.0156006		0.0017728	0.00268156	0		0	0	0		0.00724315	0.0126236	0.00390016		0.00182007	0.00325199	0
k__Bacteria;p__Proteobacteria;c__Betaproteobacteria;o__Neisseriales;f__Neisseriaceae;g__Neisseria	0.00280811	0.00443545	0		0.00780031	0.00551565	0.00585023		0.000780031	0.0017442	0		0.00390016	0.0060421	0.00195008		0.00117005	0.00188395	0		0.00390016	0.00576091	0.00195008		0.00212736	0.00268156	0		0	0	0		0.0362157	0.0699392	0		0.00156006	0.00411699	0
k__Bacteria;p__Proteobacteria;c__Betaproteobacteria;o__Rhodocyclales;f__Rhodocyclaceae;Other	0.0131045	0.0447935	0.00390016		0.000975039	0.00195008	0		0.00468019	0.00508518	0.00390016		0.00715029	0.0102942	0.00390016		0.025741	0.0705199	0.00390016		0.00520021	0.00803321	0.00195008		0.0237555	0.0672244	0.00390016		0.00195008	0.00275783	0.00195008		0.00390016	0.00225176	0.00390016		0.00234009	0.00287359	0
k__Bacteria;p__Proteobacteria;c__Betaproteobacteria;o__Rhodocyclales;f__Rhodocyclaceae;g__Zoogloea	0.0131045	0.0527829	0		0.000975039	0.00195008	0		0.0577223	0.116137	0.0117005		0	0	0		0.00351014	0.00674275	0		0.024376	0.0759757	0		0.00319104	0.00648369	0		0	0	0		0.00278583	0.00294824	0.00390016		0.000520021	0.00137233	0
k__Bacteria;p__Proteobacteria;c__Betaproteobacteria;o__SC-I-84;f__;g__	0.0049922	0.0104118	0		0.00292512	0.00373412	0.00195008		0.00156006	0.0021362	0		0.00325013	0.00518393	0		0.00858034	0.0155789	0.00390016		0.00292512	0.00376485	0.00195008		0.00780031	0.0151052	0		0.00195008	0.00275783	0.00195008		0.00222866	0.00442236	0		0.00780031	0.022837	0
k__Bacteria;p__Proteobacteria;c__Deltaproteobacteria;o__Bdellovibrionales;f__Bdellovibrionaceae;g__Bdellovibrio	0.0209048	0.0642528	0		0.0117005	0.0114817	0.0117005		0.0865835	0.133417	0.00780031		0	0	0		0.00429017	0.00466934	0.00390016		0.0380265	0.091393	0		0.00567295	0.00637616	0.00390016		0.00195008	0.00275783	0.00195008		0.000557165	0.00147412	0		0.00234009	0.00287359	0
k__Bacteria;p__Proteobacteria;c__Deltaproteobacteria;o__Desulfovibrionales;f__Desulfovibrionaceae;g__	0.000312012	0.0010799	0		0	0	0		0.000780031	0.0017442	0		0	0	0		0.000390016	0.00123334	0		0.000325013	0.00112588	0		0.00035456	0.00117594	0		0	0	0		0.0016715	0.00208472	0		0.00910036	0.0289118	0
k__Bacteria;p__Proteobacteria;c__Deltaproteobacteria;o__Myxococcales;f__;g__	0.0287051	0.0766828	0.00780031		0.0965289	0.182722	0.00780031		0.0280811	0.0563434	0.00390016		0.0175507	0.0283131	0.00780031		0.00858034	0.0108459	0.00585023		0.0526521	0.107449	0.00780031		0.00709119	0.00919944	0.00390016		0.00390016	0.00551565	0.00390016		0.00445732	0.00727166	0		0.00130005	0.00190308	0
k__Bacteria;p__Proteobacteria;c__Deltaproteobacteria;o__Myxococcales;f__0319-6G20;g__	0.00951638	0.0155224	0.00390016		0.0126755	0.0228251	0.00195008		0.00546022	0.00444686	0.00390016		0.0188508	0.0248409	0.00585023		0.00468019	0.00442782	0.00390016		0.0156006	0.0207046	0.00585023		0.0035456	0.00443129	0.00390016		0.00585023	0.00275783	0.00585023		0.0228438	0.0486832	0.00390016		0.050442	0.122401	0.00390016
k__Bacteria;p__Proteobacteria;c__Deltaproteobacteria;o__Spirobacillales;f__;g__	0.0307332	0.0877919	0.00390016		0.0672777	0.131968	0.00195008		0.0795632	0.160538	0.00780031		0.0130005	0.0204402	0.00390016		0.00234009	0.00615297	0		0.0611024	0.12186	0.00585023		0.00319104	0.00573686	0		0	0	0		0.0144863	0.0333012	0		0.000780031	0.00161482	0
k__Bacteria;p__Proteobacteria;c__Epsilonproteobacteria;o__Campylobacterales;f__Campylobacteraceae;g__Arcobacter	0.00171607	0.00227416	0		0.00195008	0.00225176	0.00195008		0.00234009	0.00348841	0		0.00130005	0.00201403	0		0.00156006	0.00201403	0		0.00195008	0.00262948	0		0.0017728	0.00203679	0		0	0	0		0.0601738	0.147328	0.00390016		0.00130005	0.00282273	0
k__Bacteria;p__Proteobacteria;c__Epsilonproteobacteria;o__Campylobacterales;f__Campylobacteraceae;g__Campylobacter	0.0355694	0.0546987	0.0117005		0.0107254	0.0107402	0.00975039		0.0436817	0.0695169	0.0156006		0.0585023	0.0769429	0.0195008		0.0276911	0.0421044	0.0117005		0.0539522	0.068262	0.0175507		0.0205645	0.0352782	0.0117005		0.00780031	0.00551565	0.00780031		0.0618453	0.103616	0.00390016		0.0223609	0.0321097	0.0156006
k__Bacteria;p__Proteobacteria;c__Epsilonproteobacteria;o__Campylobacterales;f__Helicobacteraceae;g__	0.0269891	0.11248	0.00390016		0.00390016	0.00318446	0.00390016		0.115445	0.251622	0.00390016		0.00780031	0.0154044	0.00195008		0.00351014	0.00466934	0.00195008		0.0529771	0.161763	0.00390016		0.00248192	0.00360537	0		0.00585023	0.00827348	0.00585023		0.00278583	0.00294824	0.00390016		0.0075403	0.0117437	0.00390016
k__Bacteria;p__Proteobacteria;c__Epsilonproteobacteria;o__Campylobacterales;f__Helicobacteraceae;g__Helicobacter	0.099064	0.244559	0.0156006		0.0292512	0.021243	0.025351		0.145866	0.208879	0.0156006		0.213209	0.468971	0.0273011		0.0351014	0.0339012	0.0136505		0.180382	0.340593	0.0390016		0.0170189	0.0148281	0.0117005		0.0624025	0.0330939	0.0624025		0.0195008	0.0171489	0.0156006		0.216329	0.483731	0.0390016
k__Bacteria;p__Proteobacteria;c__Gammaproteobacteria;Other;Other;Other	0.00514821	0.00986156	0.00390016		0.00390016	0.00318446	0.00390016		0.00468019	0.0017442	0.00390016		0.00130005	0.00201403	0		0.00819033	0.0152112	0.00390016		0.00325013	0.0027993	0.00390016		0.00744575	0.0146404	0.00390016		0.00390016	0	0.00390016		0.00445732	0.00416944	0.00390016		0.0104004	0.01717	0.00390016
k__Bacteria;p__Proteobacteria;c__Gammaproteobacteria;o__Aeromonadales;f__Aeromonadaceae;g__	0.216537	0.460071	0.0897036		0.0984789	0.0967666	0.0897036		0.687988	0.913618	0.339314		0.160556	0.229274	0.0916537		0.0616225	0.0520605	0.0292512		0.338014	0.63288	0.105304		0.118777	0.178535	0.0351014		0.025351	0.00275783	0.025351		0.156006	0.330333	0.0312012		0.132605	0.228375	0.0312012
k__Bacteria;p__Proteobacteria;c__Gammaproteobacteria;o__Alteromonadales;f__Alteromonadaceae;g__Cellvibrio	0.00639626	0.0200735	0		0	0	0		0.00468019	0.0032631	0.00390016		0.0026001	0.00472332	0		0.0120905	0.0314951	0.00195008		0.00357514	0.00388535	0.00390016		0.0102822	0.0303247	0		0.00195008	0.00275783	0.00195008		0.000557165	0.00147412	0		0.00312012	0.00367053	0.00390016
k__Bacteria;p__Proteobacteria;c__Gammaproteobacteria;o__Alteromonadales;f__[Chromatiaceae];g__Rheinheimera	0.0280811	0.0489983	0.0156006		0.0146256	0.0202345	0.00780031		0.0101404	0.00708499	0.0117005		0.0409516	0.0514909	0.0156006		0.0347114	0.0659692	0.0117005		0.0273011	0.0393545	0.0156006		0.032974	0.0627031	0.0156006		0.00585023	0.00275783	0.00585023		0.00780031	0.00318446	0.00780031		0.00858034	0.00574718	0.00780031
k__Bacteria;p__Proteobacteria;c__Gammaproteobacteria;o__Cardiobacteriales;f__Cardiobacteriaceae;g__	0.024181	0.0594374	0.00390016		0.0682527	0.12356	0.00780031		0.00702028	0.0075021	0.00390016		0.0409516	0.0690559	0.00780031		0.0050702	0.00611163	0.00390016		0.0442018	0.0826568	0.00585023		0.00673663	0.00554067	0.00390016		0	0	0		0.0144863	0.0198505	0.00780031		0.00910036	0.012304	0.00390016
k__Bacteria;p__Proteobacteria;c__Gammaproteobacteria;o__Enterobacteriales;f__Enterobacteriaceae;Other	0.00951638	0.0317665	0		0.00292512	0.00373412	0.00195008		0.00546022	0.00854481	0		0.0292512	0.0643112	0		0.00234009	0.0032889	0		0.0165757	0.0455174	0		0.00283648	0.0049613	0		0.00390016	0.00551565	0.00390016		0.0122576	0.0238759	0.00390016		0.00546022	0.0100845	0
k__Bacteria;p__Proteobacteria;c__Gammaproteobacteria;o__Enterobacteriales;f__Enterobacteriaceae;g__	0.197504	0.35011	0.0702028		0.12968	0.107585	0.115055		0.542122	0.696852	0.405616		0.115055	0.119009	0.0838534		0.101794	0.128796	0.0468019		0.276261	0.483373	0.0955538		0.142178	0.143845	0.0585023		0.0292512	0.00827348	0.0292512		0.0869178	0.0791874	0.0663027		0.117785	0.157966	0.0624025
k__Bacteria;p__Proteobacteria;c__Gammaproteobacteria;o__Enterobacteriales;f__Enterobacteriaceae;g__Citrobacter	0.00140406	0.00248715	0		0	0	0		0.000780031	0.0017442	0		0.00325013	0.00293593	0.00390016		0.00117005	0.0026324	0		0.000975039	0.00176391	0		0.00212736	0.00319891	0		0	0	0		0.00947181	0.0163709	0		0.000520021	0.00137233	0
k__Bacteria;p__Proteobacteria;c__Gammaproteobacteria;o__Enterobacteriales;f__Enterobacteriaceae;g__Enterobacter	0.00109204	0.00211233	0		0.00195008	0.00225176	0.00195008		0.00156006	0.0021362	0		0.00130005	0.00318446	0		0.000390016	0.00123334	0		0.00162507	0.00260748	0		0.000709119	0.00157769	0		0	0	0		0.0016715	0.00208472	0		0.00182007	0.00325199	0
k__Bacteria;p__Proteobacteria;c__Gammaproteobacteria;o__Enterobacteriales;f__Enterobacteriaceae;g__Erwinia	0.0698908	0.130388	0.0156006		0.0692278	0.12563	0.00975039		0.100624	0.192306	0.0156006		0.120905	0.184358	0.0370515		0.024181	0.0132325	0.0214509		0.0640276	0.125583	0.0156006		0.0847398	0.150751	0.0234009		0.0234009	0.0110313	0.0234009		0.0234009	0.021362	0.0156006		0.0551222	0.0724552	0.0273011
k__Bacteria;p__Proteobacteria;c__Gammaproteobacteria;o__Enterobacteriales;f__Enterobacteriaceae;g__Proteus	0.00780031	0.0238037	0.00390016		0.00390016	0.00551565	0.00195008		0.00468019	0.0032631	0.00390016		0.0221009	0.0485043	0.00195008		0.00234009	0.00272701	0.00195008		0.0133255	0.0341006	0.00390016		0.00248192	0.00315538	0		0.00390016	0	0.00390016		0.0016715	0.00306863	0		0.0171607	0.0568407	0
k__Bacteria;p__Proteobacteria;c__Gammaproteobacteria;o__Oceanospirillales;f__Alcanivoracaceae;g__Alcanivorax	0.0764431	0.283357	0.00780031		0.00390016	0.00450351	0.00390016		0.285491	0.618783	0.0117005		0.0104004	0.0161123	0.00390016		0.0405616	0.113264	0.00585023		0.121555	0.400227	0.00780031		0.0407744	0.107454	0.00780031		0.00195008	0.00275783	0.00195008		0.0334299	0.0525609	0.00390016		0.0273011	0.084399	0.00390016
k__Bacteria;p__Proteobacteria;c__Gammaproteobacteria;o__Oceanospirillales;f__Oceanospirillaceae;g__Marinomonas	0.0148206	0.0389365	0.00390016		0.00292512	0.00373412	0.00195008		0.0452418	0.0818847	0.0117005		0.00975039	0.00686693	0.00780031		0.0074103	0.0194096	0		0.0237259	0.053177	0.00780031		0.00780031	0.0182934	0.00390016		0	0	0		0.00445732	0.00350911	0.00390016		0.0049402	0.00633472	0.00390016
k__Bacteria;p__Proteobacteria;c__Gammaproteobacteria;o__Pasteurellales;f__Pasteurellaceae;Other	0.0106084	0.0117286	0.00780031		0.00780031	0.0131299	0.00195008		0.0156006	0.0180843	0.00390016		0.0149506	0.0129157	0.0136505		0.00663027	0.00488169	0.00780031		0.0159256	0.0147306	0.0136505		0.00602751	0.00473307	0.00390016		0.00390016	0.00551565	0.00390016		0.0317584	0.0287863	0.0234009		0.0858034	0.120265	0.0468019
k__Bacteria;p__Proteobacteria;c__Gammaproteobacteria;o__Pasteurellales;f__Pasteurellaceae;g__	0.431357	0.728811	0.0702028		0.334438	0.447679	0.144306		0.682527	0.899056	0.136505		0.922387	1.06288	0.635725		0.049922	0.0339411	0.0409516		0.722179	0.909804	0.198908		0.182598	0.407818	0.0468019		0.0546022	0.0110313	0.0546022		0.738801	0.711262	0.300312		0.589704	1.11022	0.26131
k__Bacteria;p__Proteobacteria;c__Gammaproteobacteria;o__Pasteurellales;f__Pasteurellaceae;g__Actinobacillus	0.00280811	0.00861278	0		0.00195008	0.00390016	0		0.00156006	0.0021362	0		0.00845034	0.0169855	0.00195008		0.000390016	0.00123334	0		0.00520021	0.0121451	0		0.000709119	0.00157769	0		0	0	0		0.00334299	0.00570924	0		0.0098804	0.0329579	0
k__Bacteria;p__Proteobacteria;c__Gammaproteobacteria;o__Pasteurellales;f__Pasteurellaceae;g__Aggregatibacter	0.0608424	0.11789	0.0351014		0.0312012	0.0624025	0		0.00936037	0.00808754	0.00780031		0.146256	0.2256	0.0526521		0.0471919	0.022923	0.0546022		0.0871035	0.167458	0.0175507		0.0308467	0.0257206	0.0351014		0.0682527	0.0137891	0.0682527		0.0763316	0.111316	0.0390016		0.0886635	0.120792	0.0585023
k__Bacteria;p__Proteobacteria;c__Gammaproteobacteria;o__Pasteurellales;f__Pasteurellaceae;g__Bibersteinia	1.18643	1.86124	0.163807		1.56396	2.79637	0.200858		1.38456	1.4402	1.16615		2.48115	2.44972	2.00663		0.159516	0.0330658	0.157956		1.97348	2.20894	1.38066		0.513757	1.22332	0.136505		0.163807	0	0.163807		5.79117	7.66638	2.06318		4.03146	3.7595	3.80265
k__Bacteria;p__Proteobacteria;c__Gammaproteobacteria;o__Pasteurellales;f__Pasteurellaceae;g__Haemophilus	0.0798752	0.102548	0.0351014		0.0565523	0.0771206	0.0234009		0.153666	0.174586	0.0468019		0.124155	0.0904102	0.130655		0.025741	0.0119435	0.0214509		0.12903	0.129037	0.0838534		0.0361651	0.0361724	0.0273011		0.025351	0.0137891	0.025351		0.235124	0.176468	0.183307		1.55902	5.32451	0.159906
k__Bacteria;p__Proteobacteria;c__Gammaproteobacteria;o__Pasteurellales;f__Pasteurellaceae;g__Pasteurella	0.622309	0.578238	0.354914		0.640601	0.70023	0.308112		0.689548	0.244054	0.776131		1.04329	0.93235	0.75468		0.328783	0.0473065	0.331513		0.911011	0.730903	0.75078		0.355269	0.148446	0.331513		0.358814	0.0661878	0.358814		5.08023	8.54978	1.59906		5.67161	14.2358	1.87598
k__Bacteria;p__Proteobacteria;c__Gammaproteobacteria;o__Pseudomonadales;f__Moraxellaceae;Other	0.223713	0.144397	0.280811		0.11408	0.124861	0.0643526		0.0975039	0.0660153	0.0702028		0.233359	0.126606	0.26131		0.324883	0.118055	0.337363		0.191108	0.131831	0.173557		0.240746	0.164558	0.296412		0.325663	0.0413674	0.325663		0.11589	0.110307	0.0585023		0.341134	0.275695	0.421217
k__Bacteria;p__Proteobacteria;c__Gammaproteobacteria;o__Pseudomonadales;f__Moraxellaceae;g__	0.147894	0.127716	0.167707		0.0429017	0.0313633	0.0370515		0.0936037	0.0987441	0.0351014		0.174857	0.197078	0.101404		0.200858	0.0843783	0.198908		0.133255	0.148838	0.0877535		0.15317	0.117149	0.175507		0.206708	0.0275783	0.206708		0.057388	0.066597	0.0312012		0.147686	0.141415	0.136505
k__Bacteria;p__Proteobacteria;c__Gammaproteobacteria;o__Pseudomonadales;f__Moraxellaceae;g__Acinetobacter	1.09922	1.16196	0.546022		0.926287	0.842298	0.846334		1.71295	1.54018	0.811232		1.78562	1.45883	1.61466		0.449688	0.349151	0.337363		1.57371	1.37347	0.807332		0.741384	0.774346	0.401716		0.220359	0.0468831	0.220359		1.36394	1.44365	0.99454		0.520541	0.637815	0.25741
k__Bacteria;p__Proteobacteria;c__Gammaproteobacteria;o__Pseudomonadales;f__Moraxellaceae;g__Enhydrobacter	0.399376	0.462528	0.191108		0.256435	0.0868241	0.25936		0.833073	0.662766	0.920437		0.49727	0.59022	0.276911		0.180967	0.0790192	0.165757		0.616225	0.600495	0.308112		0.20529	0.0894535	0.187207		0.165757	0.00275783	0.165757		0.300312	0.291765	0.202808		0.193968	0.284415	0.124805
k__Bacteria;p__Proteobacteria;c__Gammaproteobacteria;o__Pseudomonadales;f__Moraxellaceae;g__Moraxella	32.9699	34.2367	11.7434		0.901911	0.272367	0.865835		2.03588	1.06158	2.25429		27.8965	25.9862	25.7235		64.3081	25.5542	69.2258		15.3273	23.2047	2.65601		43.251	35.2605	59.415		82.2796	3.84165	82.2796		15.8224	31.7991	1.16615		38.6014	33.8237	42.4688
k__Bacteria;p__Proteobacteria;c__Gammaproteobacteria;o__Pseudomonadales;f__Moraxellaceae;g__Psychrobacter	0.0956318	0.272291	0.0351014		0.00585023	0.00675527	0.00585023		0.074883	0.152341	0.0117005		0.25481	0.542527	0.0448518		0.0464119	0.0213976	0.0526521		0.159906	0.390405	0.0136505		0.0319104	0.0243451	0.0351014		0.0604524	0.0137891	0.0604524		0.013372	0.0147412	0.00780031		0.0335413	0.0214534	0.0312012
k__Bacteria;p__Proteobacteria;c__Gammaproteobacteria;o__Pseudomonadales;f__Pseudomonadaceae;g__	0.239626	0.706152	0.0351014		0.0292512	0.00746823	0.0312012		0.340874	0.371423	0.140406		0.074753	0.0517071	0.0565523		0.372075	1.09724	0.0273011		0.174532	0.270385	0.048752		0.352787	1.04231	0.0351014		0.00780031	0.00551565	0.00780031		0.17105	0.188898	0.0546022		0.0327613	0.0380654	0.0156006
k__Bacteria;p__Proteobacteria;c__Gammaproteobacteria;o__Pseudomonadales;f__Pseudomonadaceae;g__Pseudomonas	2.27223	7.43794	0.522621		0.509945	0.126715	0.49922		2.0468	1.39963	1.83307		0.689028	0.41865	0.602574		4.03978	11.8323	0.25156		1.22562	1.14314	0.668877		3.80194	11.2489	0.390016		0.138456	0.0523987	0.138456		0.657455	0.626696	0.479719		0.5078	0.749441	0.187207
k__Bacteria;p__Proteobacteria;c__Gammaproteobacteria;o__Thiotrichales;f__Piscirickettsiaceae;g__	0.0188768	0.0871133	0		0.000975039	0.00195008	0		0.0881435	0.194922	0		0	0	0		0.00273011	0.00370001	0.00195008		0.0373765	0.125803	0		0.0017728	0.00364352	0		0.00195008	0.00275783	0.00195008		0.00445732	0.0065373	0		0.00182007	0.00201403	0
k__Bacteria;p__Proteobacteria;c__Gammaproteobacteria;o__Xanthomonadales;f__Xanthomonadaceae;Other	0.0210608	0.0835201	0.00390016		0.000975039	0.00195008	0		0.00780031	0.00914668	0.00390016		0.074103	0.170093	0.00390016		0.00390016	0.00318446	0.00390016		0.0409516	0.119917	0.00390016		0.00212736	0.00268156	0		0.00585023	0.00275783	0.00585023		0.00780031	0.0123334	0.00390016		0.00546022	0.00688274	0.00390016
k__Bacteria;p__Proteobacteria;c__Gammaproteobacteria;o__Xanthomonadales;f__Xanthomonadaceae;g__	0.0926677	0.127653	0.050702		0.0682527	0.0537128	0.0565523		0.211388	0.254982	0.0624025		0.0637025	0.0532292	0.050702		0.0604524	0.047063	0.0429017		0.13553	0.171002	0.0838534		0.0574387	0.0506147	0.0273011		0.0292512	0.00827348	0.0292512		1.17228	2.87638	0.0273011		0.0665627	0.124757	0.0312012
k__Bacteria;p__Proteobacteria;c__Gammaproteobacteria;o__Xanthomonadales;f__Xanthomonadaceae;g__Luteimonas	0.00156006	0.00405941	0		0	0	0		0.00468019	0.00508518	0.00390016		0	0	0		0.00156006	0.00493335	0		0.00195008	0.00390016	0		0.00141824	0.00470377	0		0	0	0		0.00668598	0.00920588	0.00390016		0.00624025	0.0111098	0
k__Bacteria;p__Proteobacteria;c__Gammaproteobacteria;o__Xanthomonadales;f__Xanthomonadaceae;g__Stenotrophomonas	0.00280811	0.00382136	0		0.00292512	0.00373412	0.00195008		0.00312012	0.00508518	0		0.00130005	0.00318446	0		0.00351014	0.00387843	0.00195008		0.00292512	0.00411579	0		0.00319104	0.00382859	0		0	0	0		0.010029	0.0204968	0		0.00884035	0.0149219	0.00390016
k__Bacteria;p__Proteobacteria;c__Gammaproteobacteria;o__Xanthomonadales;f__Xanthomonadaceae;g__Thermomonas	0.00967239	0.0363629	0		0.00292512	0.00373412	0.00195008		0.0374415	0.081559	0		0.00130005	0.00201403	0		0.00351014	0.00501827	0.00195008		0.0165757	0.0525667	0		0.0035456	0.0047622	0.00390016		0.00195008	0.00275783	0.00195008		0.00390016	0.00872101	0		0.00286011	0.00374864	0
k__Bacteria;p__Proteobacteria;c__TA18;o__PHOS-HD29;f__;g__	0.00468019	0.00436051	0.00390016		0.00682527	0.00195008	0.00780031		0.00312012	0.0032631	0.00390016		0.00325013	0.00159223	0.00390016		0.00546022	0.00615297	0.00390016		0.00422517	0.00260748	0.00390016		0.00602751	0.00561504	0.00390016		0	0	0		0.00390016	0.00595759	0		0.00364015	0.00344663	0.00390016
k__Bacteria;p__SR1;c__;o__;f__;g__	0.147426	0.363932	0.00390016		0.112129	0.152834	0.0624025		0.0148206	0.0288453	0.00390016		0.410166	0.695018	0.00780031		0.0702028	0.117062	0.0195008		0.249285	0.50489	0.0136505		0.0627571	0.113567	0.0156006		0.00195008	0.00275783	0.00195008		0.130377	0.213476	0.00780031		0.0106604	0.0219375	0.00390016
k__Bacteria;p__Spirochaetes;c__Spirochaetes;o__Spirochaetales;f__Spirochaetaceae;g__Treponema	0.00639626	0.0120148	0		0.00195008	0.00225176	0.00195008		0.00156006	0.0021362	0		0.00520021	0.00944665	0		0.0113105	0.0167953	0.00585023		0.00552522	0.0104465	0		0.00744575	0.0149488	0		0.00585023	0.00275783	0.00585023		0.0178293	0.0405227	0		0.0163807	0.0559428	0
k__Bacteria;p__Tenericutes;c__Mollicutes;o__Mycoplasmatales;f__Mycoplasmataceae;g__Mycoplasma	0.0351014	0.0120211	0.0312012		0.0331513	0.00390016	0.0312012		0.0273011	0.0129354	0.0234009		0.0312012	0.00889372	0.0292512		0.0421217	0.0127113	0.0429017		0.0295762	0.00990284	0.0312012		0.0411289	0.0126215	0.0390016		0.0351014	0.00551565	0.0351014		1.99799	3.77692	0.0273011		0.476339	0.835401	0.0585023
k__Bacteria;p__Tenericutes;c__Mollicutes;o__Mycoplasmatales;f__Mycoplasmataceae;g__Ureaplasma	0.00530421	0.00476075	0.00390016		0.00585023	0.00503508	0.00585023		0.00702028	0.0075021	0.00390016		0.00520021	0.00402806	0.00390016		0.00429017	0.00387843	0.00390016		0.0048752	0.00529174	0.00390016		0.00567295	0.00403949	0.00390016		0.00585023	0.00827348	0.00585023		0.064074	0.159237	0.00390016		0.00546022	0.00484445	0.00390016
k__Bacteria;p__Verrucomicrobia;c__Opitutae;o__Opitutales;f__Opitutaceae;g__Opitutus	0.0335413	0.111536	0.00390016		0.00292512	0.00195008	0.00390016		0.0982839	0.215418	0.00390016		0.0513521	0.123885	0		0.00273011	0.00321089	0.00195008		0.0672777	0.157305	0.00390016		0.00248192	0.00315538	0		0.00195008	0.00275783	0.00195008		0.000557165	0.00147412	0		0.00104004	0.00178525	0
k__Bacteria;p__Verrucomicrobia;c__Verrucomicrobiae;o__Verrucomicrobiales;f__Verrucomicrobiaceae;g__Luteolibacter	0.0330733	0.139114	0		0	0	0		0.142746	0.310505	0.00390016		0.00650026	0.0124967	0		0.0074103	0.0172912	0		0.0672777	0.199371	0.00195008		0.00141824	0.00470377	0		0.00195008	0.00275783	0.00195008		0.109762	0.258329	0.00780031		0.00234009	0.00437295	0
k__Bacteria;p__Verrucomicrobia;c__[Spartobacteria];o__[Chthoniobacterales];f__[Chthoniobacteraceae];g__	0.00343214	0.00410907	0		0.00195008	0.00390016	0		0.00702028	0.00427241	0.00780031		0.00325013	0.00293593	0.00390016		0.00234009	0.00419254	0		0.00455018	0.0040166	0.00390016		0.00248192	0.00436843	0		0.00195008	0.00275783	0.00195008		0.0975039	0.257971	0		0.00286011	0.00274466	0.00390016
k__Bacteria;p__Verrucomicrobia;c__[Spartobacteria];o__[Chthoniobacterales];f__[Chthoniobacteraceae];g__Candidatus Xiphinematobacter	0.0343214	0.115264	0		0.000975039	0.00195008	0		0.113105	0.248557	0.00390016		0.00195008	0.0021362	0.00195008		0.0276911	0.0572451	0.00195008		0.0484269	0.160398	0.00390016		0.0237555	0.0554167	0		0.00780031	0.0110313	0.00780031		0.00278583	0.00433969	0		0.00026001	0.00100702	0
k__Bacteria;p__[Thermi];c__Deinococci;o__Deinococcales;f__Deinococcaceae;g__Deinococcus	0.126209	0.492354	0.00780031		0.0828783	0.130228	0.025351		0.49532	1.10321	0		0.0370515	0.0755765	0.00780031		0.0124805	0.0220473	0.00195008		0.249285	0.704734	0.00780031		0.0148915	0.0219117	0.00390016		0	0	0		0.136505	0.206254	0.0273011		0.00910036	0.0110968	0.00390016
